# Supplementary material for: Exploring the “gene–protein–metabolite” network of coronary heart disease with phlegm and blood stasis syndrome by integrated multi-omics strategy
Source: Front Pharmacol. 2022 Nov 29;13:1022627. doi: 10.3389/fphar.2022.1022627 (PMC9744761; doi:10.3389/fphar.2022.1022627)
Supplement: Supplementary file 1 [file DataSheet3.xls]

## Sheet: Additional file3
Supplementary Information for
ARTICLE
Exploring the “Gene-protein-metabolite” network of coronary heart disease with phlegm and blood stasis Syndrome by integrated multi-omics strategy。
Guang Yang, Haoqiang He, Siyuan Zhou, Zinuo Shen, Yongmei Liu, Jun Hu, and Jie Wang
Additional file3
1. Sheet1 Syndrome scores
2. Sheet1 RNA-seq data.
3. Sheet2 Proteomic data.
4. Sheet3 Metabolomics data.
5. Sheet4 Differential gene list.
6. Sheet5 Differential peotein list.
7. Sheet6.Differential metabolite list
8. Sheet7 summary of DGs,DPs and DMs
9. Sheet8 Muti-omics network
10. Sheet9 ELISA data

## Sheet: Sheet1 the syndrome scores 
	ID	score
RNA-seq data	PBS_1	23
	PBS_2	20
	PBS_3	21
	PBS_4	19
	PBS_5	22
	NPBS_1	10
	NPBS_2	8
	NPBS_3	6
	NPBS_4	12
	NPBS_5	10
Proteomic data	PBS_1	23
	PBS_2	20
	PBS_3	21
	PBS_4	19
	PBS_5	22
	PBS_6	18
	NPBS_1	10
	NPBS_2	8
	NPBS_3	6
	NPBS_4	12
	NPBS_5	10
	NPBS_6	13
Metabolomics data	PBS_1	23
	PBS_2	20
	PBS_3	21
	PBS_4	19
	PBS_5	22
	PBS_6	25
	PBS_7	19
	PBS_8	22
	PBS_9	24
	PBS_10	22
	PBS_11	21
	PBS_12	24
	PBS_13	19
	PBS_14	16
	PBS_15	22
	PBS_16	19
	PBS_17	18
	PBS_18	23
	PBS_19	24
	PBS_20	25
	PBS_21	21
	PBS_22	19
	PBS_23	21
	PBS_24	22
	PBS_25	23
	PBS_26	19
	PBS_27	20
	PBS_28	21
	PBS_29	23
	PBS_30	19
	NPBS_1	10
	NPBS_2	8
	NPBS_3	6
	NPBS_4	12
	NPBS_5	10
	NPBS_6	12
	NPBS_7	13
	NPBS_8	12
	NPBS_9	15
	NPBS_10	6
	NPBS_11	4
	NPBS_12	6
	NPBS_13	12
	NPBS_14	14
	NPBS_15	8
	NPBS_16	10
	NPBS_17	12
	NPBS_18	10
	NPBS_19	8
	NPBS_20	14
	NPBS_21	12
	NPBS_22	8
	NPBS_23	9
	NPBS_24	10
	NPBS_25	12
	NPBS_26	9
	NPBS_27	9
	NPBS_28	7
	NPBS_29	8
	NPBS_30	8

## Sheet: Sheet2 RNA-seq data
gene_id	HC_2	PBS_2	PBS_4	PBS_1	PBS_3	PBS_5	NPBS_1	NPBS_3	NPBS_2	NPBS_4	HC_5	HC_3	HC_1	HC_4	NPBS_5
A1BG	24	29	41	21	26	14	46	19	48	53	19	21	17	37	37
A1CF	0	0	0	0	0	0	0	1	0	0	0	0	0	0	0
A2M	3	4	3	1	3	1	12	7	4	6	1	0	11	2	8
A2ML1	0	0	0	0	0	0	0	0	0	0	0	0	0	0	0
A3GALT2	36	16	37	17	69	40	41	51	28	41	25	86	34	22	29
A4GALT	1	1	0	0	2	0	0	0	0	0	0	0	0	0	1
A4GNT	0	0	0	0	0	0	0	0	0	0	0	0	0	0	0
AAAS	373	384	556	322	399	290	425	286	426	398	405	356	298	430	451
AACS	116	89	144	98	156	108	131	143	195	137	178	106	93	172	161
AADAC	0	0	0	0	0	1	0	0	0	0	0	0	0	0	0
AADACL2	0	0	0	0	0	0	0	0	0	0	0	0	0	0	0
AADACL3	0	0	0	0	0	0	0	0	0	0	0	0	0	0	0
AADACL4	0	0	0	4	0	0	0	0	0	0	0	0	0	0	0
AADAT	0	0	0	0	0	1	1	0	0	0	0	0	0	0	0
AAED1	65	65	118	75	80	44	86	85	122	79	88	35	55	69	142
AAGAB	416	482	617	479	423	387	479	348	595	440	433	396	450	481	623
AAK1	2192	1333	2310	1893	1910	1285	1793	1514	2696	3053	1721	1776	1808	2172	1820
AAMDC	26	34	40	31	26	31	28	30	26	18	23	19	19	29	42
AAMP	624	678	928	643	889	565	741	502	854	759	551	498	563	737	994
AANAT	0	5	0	2	1	0	5	2	2	1	2	2	3	1	5
AAR2	242	250	361	253	280	186	414	220	318	368	201	139	216	290	384
AARD	0	0	1	0	0	1	0	0	1	0	0	0	1	0	0
AARS	417	446	737	477	358	298	360	248	650	411	393	349	380	504	479
AARS2	232	231	362	220	254	141	226	125	303	290	186	174	191	272	228
AARSD1	0	0	0	0	0	0	0	0	0	0	0	0	0	0	0
AASDH	209	173	265	223	137	138	174	85	226	191	192	191	223	304	171
AASDHPPT	265	329	326	364	218	208	248	116	238	231	265	225	237	304	270
AASS	140	77	58	135	55	37	65	27	182	116	56	41	14	78	94
AATF	967	1077	1054	986	1172	1030	1160	1002	1050	1019	884	1109	885	988	1081
AATK	3130	2080	2631	3067	3323	3768	2201	2165	1806	1341	2359	4464	1256	2016	1168
ABAT	865	943	761	597	581	850	585	651	612	422	1278	899	584	771	483
ABCA1	1847	1189	1208	3918	2293	3467	1435	2545	1232	1471	2674	2741	2445	1519	1482
ABCA10	18	9	22	22	20	14	19	10	20	29	15	30	13	18	16
ABCA12	0	0	0	0	0	0	0	0	0	0	0	0	0	0	0
ABCA13	15	44	16	164	42	17	67	294	107	118	52	262	91	19	29
ABCA2	2258	2349	4190	3100	2526	2148	3073	2338	4249	2734	1988	3289	2425	3223	2736
ABCA3	130	108	227	118	150	56	148	59	243	191	87	112	104	135	149
ABCA4	0	0	0	0	0	0	0	0	0	0	0	0	0	0	0
ABCA5	554	434	791	526	408	404	480	535	673	733	561	602	370	656	516
ABCA6	5	7	11	7	4	9	9	6	12	13	7	15	7	15	19
ABCA7	8032	6793	6798	6751	6706	9213	4421	6145	4506	3718	8036	7935	5981	6817	4135
ABCA8	0	0	0	0	0	0	0	0	0	0	0	0	0	0	0
ABCA9	7	12	2	4	4	1	5	2	5	10	18	5	8	6	12
ABCB1	202	179	342	288	147	121	148	48	387	166	234	146	137	354	210
ABCB10	276	308	368	342	307	190	405	371	501	431	398	231	282	372	436
ABCB11	1	0	8	3	2	9	1	5	1	3	4	2	3	1	1
ABCB4	40	44	25	17	16	9	55	8	53	46	41	17	20	46	42
ABCB5	0	0	0	1	0	0	0	0	0	0	0	0	0	0	0
ABCB6	99	116	96	91	95	100	57	39	71	61	76	71	39	88	66
ABCB7	204	222	269	227	252	133	237	171	262	302	205	132	202	314	278
ABCB8	332	272	505	277	319	213	343	201	379	374	269	235	249	363	327
ABCB9	20	18	26	22	29	15	39	39	55	39	23	13	21	27	49
ABCC1	1287	1039	1629	1274	1268	937	1569	1493	1730	1652	1785	1250	1182	1433	1586
ABCC10	543	498	759	547	415	369	536	326	746	540	597	462	499	621	480
ABCC11	6	1	5	2	0	2	1	4	0	4	5	0	2	1	1
ABCC12	0	0	0	0	0	0	0	0	0	0	0	0	0	0	0
ABCC2	134	120	98	124	104	172	152	124	143	119	181	165	113	128	91
ABCC3	168	257	267	82	259	59	299	135	726	134	73	72	131	128	363
ABCC4	110	128	112	117	118	57	135	72	172	119	140	92	91	137	166
ABCC5	1228	1131	1295	2305	1230	2208	1038	1285	930	629	2266	2573	950	1799	762
ABCC6	73	55	44	45	84	100	51	52	38	33	52	35	47	57	59
ABCC8	0	0	0	0	0	0	0	0	0	0	0	0	0	0	0
ABCC9	0	0	0	0	0	0	0	0	0	0	0	0	0	0	0
ABCD1	367	395	475	424	482	408	484	391	411	324	517	340	417	419	565
ABCD2	346	192	251	343	206	95	187	106	309	385	180	230	259	301	264
ABCD3	266	284	362	317	320	195	292	197	332	292	257	182	248	325	334
ABCD4	573	484	738	440	620	380	663	385	654	646	574	429	430	554	661
ABCE1	605	544	695	542	493	267	659	269	817	824	431	435	571	675	815
ABCF1	774	747	1005	756	766	570	990	565	1022	848	761	811	747	861	1106
ABCF2	458	337	687	496	394	312	417	213	688	499	358	315	385	535	547
ABCF3	714	700	894	714	761	571	785	823	961	764	749	689	621	734	891
ABCG1	1634	860	656	1623	1475	2456	912	1071	538	869	1722	1160	1051	1426	887
ABCG2	2	3	8	3	4	1	7	4	10	4	3	5	5	14	8
ABCG4	1	0	0	0	3	1	0	0	0	0	0	0	0	3	0
ABCG5	0	0	0	0	0	0	0	0	0	0	0	0	0	0	0
ABCG8	0	0	0	0	0	0	0	0	0	0	0	0	0	0	0
ABHD1	8	11	12	6	10	9	10	2	9	8	11	5	4	9	12
ABHD10	207	246	236	200	194	122	199	106	171	242	227	114	159	188	204
ABHD11	179	168	175	120	178	153	152	108	177	91	132	114	110	118	158
ABHD12	211	189	324	194	274	170	289	204	329	243	218	134	199	231	376
ABHD12B	0	0	0	1	1	4	0	3	0	3	1	2	1	0	0
ABHD13	848	805	704	892	995	877	1021	1040	1128	1104	836	795	894	829	1180
ABHD14A	48	56	93	56	74	25	82	24	89	71	28	38	51	61	72
ABHD14A-ACY1	0	0	0	0	0	0	0	0	0	0	0	0	0	0	0
ABHD14B	488	392	686	466	616	279	683	293	708	671	355	337	360	566	785
ABHD15	230	269	442	244	236	169	328	118	360	258	301	167	187	294	414
ABHD16A	1093	1129	1227	1255	1559	1479	1382	1583	1057	903	1567	1374	1182	1161	1211
ABHD16B	1	1	3	1	1	0	2	0	0	3	1	2	1	2	3
ABHD17A	2659	2338	4316	3069	3185	2298	4246	2569	5141	3461	3008	3223	2896	3283	4113
ABHD17B	248	231	279	297	261	227	318	206	244	257	283	223	163	260	294
ABHD17C	20	21	46	78	19	61	68	70	97	34	52	62	30	43	28
ABHD18	516	449	479	544	504	466	378	349	576	568	529	472	509	593	456
ABHD2	8535	6742	8639	13306	10568	16069	5259	11808	6119	5977	14218	13507	9607	8525	6079
ABHD3	2336	2905	1724	2764	2318	2720	1431	1826	1464	1186	2185	2407	2178	2096	1444
ABHD4	1017	947	808	900	767	1226	867	659	549	479	1194	1054	847	743	537
ABHD5	2553	2039	1895	3993	2207	4021	1713	2723	1447	1341	3439	3186	2298	2231	1268
ABHD6	52	75	93	54	51	44	37	37	62	49	68	35	65	51	64
ABHD8	103	145	122	77	138	123	129	75	140	133	86	93	79	110	157
ABI1	2624	2526	2360	3042	2395	2713	2595	2565	2680	2416	3108	2620	2785	2583	2370
ABI2	310	221	427	319	292	148	355	151	502	465	257	276	303	436	408
ABI3	245	425	749	476	327	335	406	131	412	192	256	254	474	506	377
ABI3BP	0	0	3	0	0	0	1	0	0	0	0	0	0	0	0
ABL1	400	336	601	414	503	267	597	371	709	656	419	346	365	461	652
ABL2	472	309	465	457	408	256	441	346	558	632	381	451	443	460	453
ABLIM1	3211	1715	2822	1873	2469	1228	1904	1042	2856	3771	1936	2258	2067	3135	2190
ABLIM2	14	13	19	9	15	4	23	7	33	17	9	6	6	17	19
ABLIM3	45	116	47	48	70	26	138	48	308	58	44	16	59	65	79
ABO	17	15	21	10	3	36	8	52	3	18	72	3	58	84	90
ABR	3263	3581	3549	3436	4084	4072	3217	3445	3367	2687	3635	3698	3187	3515	2871
ABRA	0	0	0	0	0	0	0	0	0	0	0	0	0	0	0
ABRACL	275	437	492	423	461	271	433	253	407	429	218	305	405	390	529
ABRAXAS1	254	237	290	200	246	163	221	122	323	349	228	210	201	300	256
ABRAXAS2	267	291	356	316	234	203	313	233	289	271	224	245	213	269	322
ABT1	409	481	543	466	616	362	705	453	578	646	454	409	426	423	736
ABTB1	11972	14389	10007	14124	14299	19756	9465	12428	7104	6262	14100	15785	9245	11008	6939
ABTB2	50	68	67	128	68	97	176	356	69	124	308	77	63	82	88
ACAA1	1599	2400	1919	1976	1846	2291	1623	1700	1495	1153	2000	1689	1334	1689	1720
ACAA2	237	331	529	318	332	275	480	301	462	375	283	253	313	352	490
ACACA	237	177	341	247	228	110	215	160	334	263	178	177	236	262	232
ACACB	367	243	371	313	323	255	318	435	464	433	716	288	234	417	338
ACAD10	520	411	582	448	435	498	447	383	558	464	515	444	406	528	500
ACAD11	311	239	417	228	365	176	387	247	563	405	280	255	245	290	482
ACAD8	600	428	739	770	474	534	512	593	650	613	573	608	495	623	602
ACAD9	271	249	341	217	601	162	633	139	291	255	239	493	195	274	309
ACADL	0	0	0	0	0	0	0	0	0	0	0	0	0	0	0
ACADM	221	263	229	277	196	166	198	127	252	244	220	160	217	291	305
ACADS	99	100	185	105	161	83	124	85	168	138	90	78	92	140	188
ACADSB	497	346	477	427	367	268	277	217	672	537	365	381	350	528	470
ACADVL	2960	2688	4100	2617	4407	3321	3545	4428	3706	3449	3706	3064	2275	2608	4638
ACAN	0	0	0	0	0	0	0	1	0	0	0	0	0	0	0
ACAP1	4295	4842	5373	4370	4839	4340	5127	3605	4190	4814	4195	4309	3347	4674	4147
ACAP2	5356	5228	4072	6669	4721	5727	3764	4555	3694	3809	5893	6370	5439	5223	3765
ACAP3	1420	1081	1611	1120	1446	1117	1152	1177	1384	1162	1276	1170	982	1192	1390
ACAT1	120	150	182	167	156	88	158	100	196	191	115	105	143	155	223
ACAT2	142	174	246	180	199	147	240	132	261	208	216	132	124	182	231
ACBD3	582	603	603	593	543	495	576	493	632	608	620	494	548	589	642
ACBD4	277	211	348	242	263	196	233	124	246	290	190	177	157	243	258
ACBD5	578	542	619	513	373	411	504	410	653	532	510	566	599	618	495
ACBD6	139	114	194	128	178	127	234	145	240	286	84	115	132	170	250
ACBD7	1	1	0	3	9	3	4	3	4	7	3	0	2	3	4
ACCS	765	667	405	686	269	691	191	307	451	1256	448	188	555	308	428
ACCSL	0	3	1	0	0	0	2	0	0	0	0	0	1	3	0
ACD	373	362	385	291	334	375	291	215	309	234	398	370	261	320	303
ACE	36	61	147	56	50	43	95	37	140	119	49	68	35	104	126
ACE2	0	0	0	0	0	0	0	0	0	0	0	0	0	0	1
ACER1	19	9	21	11	23	15	7	4	13	17	11	6	4	9	21
ACER2	58	57	54	43	30	19	41	21	110	62	28	44	22	63	52
ACER3	256	396	465	378	537	262	482	469	592	527	388	200	353	400	737
ACHE	0	0	1	0	0	0	0	0	2	1	4	0	1	0	1
ACIN1	5612	4854	5863	5599	4910	5216	4365	4418	5310	4748	5923	5495	4768	5570	4115
ACKR1	0	0	0	0	0	0	3	0	0	0	0	0	0	0	0
ACKR2	1	2	3	0	6	0	1	0	5	2	4	0	1	2	3
ACKR3	42	28	72	57	13	26	17	4	47	21	27	25	32	50	23
ACKR4	1	6	4	3	3	6	5	3	4	6	7	3	4	6	6
ACLY	1871	1665	2129	1954	1743	1510	1743	1404	2066	1476	1916	1690	1761	1903	1775
ACMSD	0	0	2	0	0	0	0	1	0	0	0	0	0	0	0
ACO1	72	87	113	115	89	65	98	51	111	60	93	45	75	108	106
ACO2	847	852	1060	856	895	646	933	601	1098	872	797	709	751	872	1223
ACOD1	0	0	0	0	0	1	2	0	1	0	1	0	2	0	1
ACOT1	8	17	25	12	28	2	18	13	35	30	4	13	13	26	31
ACOT11	15	13	25	28	12	31	31	86	23	18	108	18	27	26	22
ACOT12	4	3	10	0	0	1	2	1	0	5	3	1	0	4	1
ACOT13	140	147	143	137	92	115	122	95	111	104	96	81	158	117	113
ACOT2	34	49	57	33	38	17	95	29	72	87	30	21	31	37	85
ACOT4	5	13	24	24	12	15	21	9	50	14	6	10	16	23	24
ACOT6	1	0	0	0	0	0	0	0	0	0	0	0	0	0	0
ACOT7	25	44	68	54	56	27	73	38	94	34	41	21	46	49	52
ACOT8	247	244	260	220	268	228	279	190	226	215	268	195	224	237	271
ACOT9	724	1244	864	834	1514	1109	1626	1263	799	637	1129	958	1236	970	1324
ACOX1	3859	4416	3274	4780	4054	4930	2437	3763	2067	1505	3482	4515	3246	3313	2315
ACOX2	0	1	2	1	2	1	1	2	1	0	3	0	4	0	5
ACOX3	140	134	201	160	144	94	130	110	146	144	164	107	146	158	139
ACOXL	9	14	12	11	24	15	5	14	6	6	19	28	11	19	9
ACP1	498	479	723	488	578	310	767	342	865	786	414	395	473	628	895
ACP2	182	145	260	163	150	120	213	101	190	109	200	113	169	198	166
ACP4	0	0	0	0	0	0	0	0	0	0	0	0	0	0	0
ACP5	255	221	303	149	302	270	284	176	396	286	242	210	241	281	336
ACP6	182	111	221	127	123	186	194	101	166	213	132	164	110	200	154
ACP7	2	0	0	2	1	0	0	0	0	0	0	2	0	1	0
ACPP	786	792	747	501	682	681	352	637	381	470	1057	692	727	344	421
ACR	0	0	0	0	0	0	0	2	0	0	0	0	0	2	0
ACRBP	261	456	269	193	367	216	517	178	516	230	287	169	249	275	417
ACRV1	0	0	0	0	0	0	0	0	0	0	0	0	0	0	0
ACSBG1	5	12	2	4	2	1	8	4	19	2	4	2	4	2	9
ACSBG2	0	0	3	0	0	0	0	0	0	1	0	0	0	0	0
ACSF2	178	190	215	128	177	185	197	300	257	217	460	106	145	205	241
ACSF3	586	389	670	390	548	341	557	274	777	505	474	439	409	541	699
ACSL1	12833	31576	14295	42148	27006	36661	26251	28777	16482	16763	13061	21221	18892	17818	16878
ACSL3	473	519	555	691	382	578	491	458	455	400	488	413	400	598	405
ACSL4	1891	2344	1640	3961	2099	3224	1791	1747	1511	1443	2628	2211	2723	1827	1649
ACSL5	877	1186	1488	1129	1184	760	927	614	1504	1350	926	881	999	1163	1263
ACSL6	231	213	252	308	174	99	137	93	250	259	107	236	136	233	194
ACSM1	5	11	11	5	11	7	7	9	3	5	6	3	6	14	6
ACSM2A	0	0	0	0	0	0	0	0	0	0	0	0	0	0	0
ACSM2B	0	0	0	0	0	0	0	0	0	0	0	0	0	0	0
ACSM3	46	42	55	57	38	37	52	107	45	103	114	49	46	81	66
ACSM4	0	0	0	0	0	0	0	0	0	0	0	0	0	0	0
ACSM5	0	0	0	0	0	0	0	2	2	0	0	0	1	0	0
ACSM6	0	0	0	0	0	0	0	0	0	0	0	0	0	0	0
ACSS1	1039	1020	1597	1089	1207	652	1111	849	1441	1217	1192	732	933	1261	1349
ACSS2	717	807	711	648	866	915	619	660	626	534	763	730	586	699	664
ACSS3	4	2	5	6	10	6	8	9	2	2	3	3	12	5	2
ACTA1	3	1	3	3	6	2	3	3	3	4	0	2	1	2	4
ACTA2	88	114	174	187	153	139	122	82	165	54	91	130	66	96	45
ACTB	96338	124301	121676	127120	139207	136427	105396	110495	97467	64370	118551	112697	96114	116408	116090
ACTBL2	0	0	0	0	0	0	0	0	0	0	0	0	0	0	0
ACTC1	0	0	0	0	0	0	0	1	0	0	0	0	0	0	0
ACTG1	16930	21254	24767	18901	22287	16789	17468	13857	17677	11537	19129	16184	16638	21006	21134
ACTG2	1	2	0	0	0	0	3	0	0	0	0	0	0	0	0
ACTL10	9	10	19	20	22	11	4	3	7	6	17	8	6	14	11
ACTL6A	250	218	357	194	247	186	202	144	280	202	241	189	193	285	262
ACTL6B	0	0	0	0	0	0	0	0	0	0	0	0	0	0	0
ACTL7A	0	0	0	0	0	0	0	0	0	0	0	0	0	0	0
ACTL7B	0	0	1	0	0	0	0	0	0	0	2	0	0	2	0
ACTL8	0	0	0	0	0	0	0	0	0	0	0	0	0	0	0
ACTL9	0	0	0	0	0	0	0	0	0	0	0	0	0	0	0
ACTN1	9593	10208	7153	11355	9651	11263	7011	8874	5514	5327	9959	11072	8382	8206	4680
ACTN2	1	0	0	0	1	0	1	0	0	0	0	0	1	0	0
ACTN3	4	1	9	4	6	0	1	4	12	10	4	2	5	6	8
ACTN4	5845	6601	6215	7120	6397	7889	5556	5838	6086	4358	7426	7302	5392	6150	5059
ACTR10	575	675	589	656	601	661	608	456	606	437	603	593	521	678	588
ACTR1A	1592	2004	1916	1974	1825	1874	1594	1609	1478	1201	1774	1649	1535	1622	1628
ACTR1B	787	743	1067	735	853	698	916	589	985	918	694	732	572	845	862
ACTR2	10412	12325	10136	15483	12324	13111	9361	11455	10228	9263	11706	12014	11183	11679	11079
ACTR3	7220	8583	7073	9350	8316	8137	7036	7459	7211	5610	8323	8029	7549	7548	8169
ACTR3B	83	94	93	83	88	61	94	78	114	82	77	87	71	76	88
ACTR3C	199	71	112	89	120	100	71	67	124	164	70	140	78	161	72
ACTR5	200	148	287	180	207	98	245	141	327	279	192	179	160	217	307
ACTR6	157	208	236	205	163	138	200	101	214	223	194	160	221	231	209
ACTR8	504	390	622	535	342	372	347	248	422	319	515	381	334	478	383
ACTRT1	0	0	0	0	0	0	0	0	0	0	0	0	0	0	0
ACTRT2	0	0	0	0	0	0	0	0	0	0	0	0	0	0	0
ACTRT3	3	4	1	0	0	0	1	3	0	1	2	1	1	3	0
ACVR1	179	181	219	133	217	108	302	133	326	289	127	102	145	179	338
ACVR1B	253	302	350	471	371	384	388	456	392	325	506	220	246	394	521
ACVR1C	61	54	106	69	79	44	85	56	110	171	57	55	45	101	105
ACVR2A	109	106	175	111	213	74	273	84	308	321	107	91	93	134	426
ACVR2B	283	102	299	283	156	114	71	36	168	223	152	128	106	230	125
ACVRL1	6	35	9	1	11	16	8	12	13	6	4	1	12	26	20
ACY1	3	0	0	0	0	0	2	0	1	0	0	0	0	0	2
ACY3	12	2	9	3	7	0	6	9	18	2	8	2	5	6	8
ACYP1	56	43	63	43	59	28	55	25	84	70	39	36	38	74	66
ACYP2	69	73	78	58	82	72	88	40	81	91	58	54	80	78	117
ADA	186	227	405	215	305	151	375	209	409	243	164	237	338	334	395
ADA2	2472	3033	4366	2251	4507	1909	3968	2691	5119	2817	2080	1299	3282	3546	6180
ADAD1	0	0	0	0	0	0	0	0	0	0	0	0	0	0	0
ADAD2	0	0	0	0	2	0	0	0	0	0	2	0	0	0	0
ADAL	50	47	54	41	46	24	23	24	38	55	51	30	30	65	37
ADAM10	3175	4081	3303	4795	3470	4053	2900	2702	3371	2937	4085	3706	3460	3738	2765
ADAM11	12	9	13	9	19	9	11	10	19	11	13	8	11	14	13
ADAM12	8	24	40	44	22	7	15	9	44	27	41	24	15	33	56
ADAM15	422	582	918	549	988	436	830	1000	932	707	373	316	469	652	1065
ADAM17	1171	1358	1009	1399	1438	1353	1075	1894	1264	1118	1295	1239	1098	990	1445
ADAM18	0	0	0	0	0	0	0	0	0	0	0	0	0	0	0
ADAM19	2352	3290	2277	2992	3324	3554	3065	3538	2751	2567	3742	2084	1881	2572	2971
ADAM2	0	0	0	0	0	0	0	0	0	0	0	0	0	0	0
ADAM20	14	9	6	11	2	10	8	3	10	8	5	4	9	7	3
ADAM21	0	0	1	1	0	0	1	0	0	0	0	0	0	0	0
ADAM22	61	47	64	67	42	25	33	29	86	67	38	41	48	62	59
ADAM23	33	57	96	46	23	12	51	23	84	137	57	52	37	69	209
ADAM28	791	505	558	345	495	158	682	353	1188	817	1282	715	488	672	1045
ADAM29	1	4	0	2	3	0	0	0	1	0	1	1	0	4	4
ADAM30	0	0	0	0	0	0	0	0	0	0	0	0	0	2	0
ADAM32	0	1	0	0	0	0	1	2	1	0	1	0	0	0	1
ADAM33	1	2	2	1	0	0	0	0	9	3	4	1	1	1	2
ADAM7	0	0	0	0	0	0	0	0	1	0	0	0	0	0	0
ADAM8	13040	14876	12255	15026	16317	18262	14341	19875	11625	10000	20488	15792	13144	12860	10827
ADAM9	263	330	266	388	454	259	371	350	481	345	298	216	260	259	536
ADAMDEC1	6	5	0	4	3	0	4	5	4	4	5	2	7	2	11
ADAMTS1	22	11	203	79	5	56	11	10	62	23	37	15	11	29	16
ADAMTS10	366	191	682	258	283	174	470	243	784	471	172	308	281	413	325
ADAMTS12	0	0	1	0	2	0	0	0	0	0	38	0	1	0	0
ADAMTS13	34	14	34	15	36	13	37	17	32	48	23	16	12	23	26
ADAMTS14	1	0	7	4	2	11	4	0	4	0	8	3	6	0	4
ADAMTS15	0	0	0	0	0	0	0	0	0	1	0	0	0	0	0
ADAMTS16	0	0	0	0	0	0	0	0	0	0	0	0	0	0	0
ADAMTS17	59	26	34	22	62	23	48	30	56	77	34	35	27	49	36
ADAMTS18	0	0	0	0	0	0	0	0	0	0	0	0	0	0	0
ADAMTS19	0	0	1	0	0	0	0	0	1	0	0	0	0	0	0
ADAMTS2	15	0	0	2	4	5	0	6	1	1	5	0	1	0	0
ADAMTS20	0	0	0	0	0	0	0	0	0	0	0	0	0	0	0
ADAMTS3	0	0	1	0	0	0	0	0	0	1	0	0	0	3	1
ADAMTS4	21	11	10	8	17	7	16	5	8	10	8	2	8	14	6
ADAMTS5	20	22	23	31	5	14	4	5	11	3	15	2	8	33	9
ADAMTS6	30	23	27	38	31	14	16	15	31	36	46	38	31	39	26
ADAMTS7	1	0	0	0	2	1	2	10	2	1	16	0	0	1	0
ADAMTS8	0	0	0	0	0	0	0	0	0	0	0	0	0	0	0
ADAMTS9	0	0	0	0	0	2	0	0	0	0	0	3	0	0	0
ADAMTSL1	0	0	0	0	0	0	0	0	0	0	0	0	0	0	0
ADAMTSL2	7	0	14	6	10	5	0	7	0	12	3	5	2	4	3
ADAMTSL3	0	0	2	1	0	0	0	0	0	0	1	0	0	0	0
ADAMTSL4	1096	1216	869	983	857	1021	713	791	862	319	541	701	948	911	841
ADAMTSL5	40	49	48	45	35	15	65	9	65	53	21	40	42	33	51
ADAP1	756	862	1089	845	1204	852	967	974	890	708	744	913	671	901	954
ADAP2	124	232	250	137	296	118	258	173	272	176	65	76	228	166	423
ADAR	17459	18496	17861	21812	17730	22620	19737	15912	14099	11068	18191	18885	22090	16245	17152
ADARB1	671	526	802	616	602	344	753	478	1053	945	898	477	526	798	940
ADARB2	1	58	1	337	1	219	1	126	147	62	91	83	1	0	69
ADAT1	789	619	756	653	622	608	559	486	781	753	779	790	636	744	582
ADAT2	483	290	557	351	414	198	346	219	666	702	303	442	342	577	507
ADAT3	24	34	51	33	40	34	52	41	30	28	30	29	26	34	45
ADCK1	80	66	122	85	113	55	121	65	124	110	71	49	73	76	96
ADCK2	130	132	200	144	195	100	199	132	222	175	103	109	111	168	257
ADCK5	115	98	170	96	148	95	121	59	142	103	113	57	89	125	153
ADCY1	1	1	0	1	3	0	0	1	4	0	2	0	2	0	2
ADCY10	17	8	8	22	9	4	4	14	8	5	19	10	11	7	2
ADCY2	1	0	0	1	0	0	0	0	0	0	0	0	0	0	1
ADCY3	323	261	351	205	343	139	314	218	395	426	231	180	265	272	484
ADCY4	310	326	237	258	311	432	347	282	285	271	374	318	265	302	230
ADCY5	0	2	1	0	0	0	0	0	3	1	0	0	0	0	0
ADCY6	10	13	18	7	12	4	5	6	12	15	6	4	4	2	9
ADCY7	4870	4704	7555	5942	4626	4130	5436	3454	6791	4632	5430	4519	5498	5557	5150
ADCY8	0	0	0	0	0	0	0	0	0	0	1	0	0	0	0
ADCY9	157	184	489	211	261	106	304	218	581	345	188	201	300	352	337
ADCYAP1	0	0	0	0	0	0	0	0	0	0	0	0	0	0	0
ADCYAP1R1	0	0	0	0	0	0	0	0	0	0	0	0	0	0	0
ADD1	4894	4569	5188	4476	4933	4177	4570	4314	5457	4581	4833	4667	3921	4843	4840
ADD2	133	60	106	62	63	31	92	47	118	116	78	65	69	87	131
ADD3	5957	4659	5923	6267	5672	4882	5419	4600	7068	7353	4586	5316	4791	7146	6164
ADGB	1	1	0	0	0	3	1	4	1	0	0	0	0	1	1
ADGRA1	0	0	0	0	0	0	0	0	0	0	0	0	0	0	0
ADGRA2	28	66	63	41	80	29	45	56	118	82	28	13	55	54	161
ADGRA3	24	15	39	16	31	8	19	7	22	38	18	20	15	31	14
ADGRB1	39	33	45	23	42	23	60	13	62	61	32	34	14	33	41
ADGRB2	16	19	99	44	19	28	61	18	83	28	22	26	30	45	34
ADGRB3	3	4	1	2	1	1	0	0	2	2	1	0	0	0	1
ADGRD1	24	54	44	31	29	14	46	38	56	38	22	13	44	52	89
ADGRD2	0	0	0	0	0	0	0	0	0	0	0	1	0	0	0
ADGRE1	484	1004	821	1458	690	863	1104	4041	1167	1124	4118	549	893	838	1153
ADGRE2	3677	8253	7609	8745	7804	10707	4379	5793	4972	3682	8386	10871	5072	6474	4755
ADGRE3	3780	5099	3358	4901	4249	6859	2214	4284	1973	2246	5621	6225	4349	3760	1731
ADGRE5	26328	24420	16907	21192	24747	24614	18352	31072	14675	12634	33593	22909	25219	15449	15385
ADGRF1	0	0	0	0	0	0	0	0	0	0	0	0	0	0	0
ADGRF2	0	0	0	0	0	0	0	0	0	0	0	0	0	0	0
ADGRF3	7	4	12	7	14	4	8	6	15	12	6	13	6	10	12
ADGRF4	0	0	0	0	0	0	0	0	0	1	0	0	1	0	0
ADGRF5	0	0	1	0	0	0	0	0	0	0	1	0	0	0	0
ADGRG1	588	733	2996	1811	541	686	1042	571	2548	789	1030	1073	1282	1203	673
ADGRG2	0	1	0	2	0	3	0	0	0	1	1	1	0	0	0
ADGRG3	3591	8410	4170	6595	11568	9599	6850	9238	3967	5155	6343	5540	6058	4913	4871
ADGRG4	0	0	0	0	0	0	0	0	0	0	0	0	0	0	0
ADGRG5	271	421	764	673	229	363	437	968	707	468	1591	327	382	591	341
ADGRG6	4	11	6	11	9	0	5	4	12	7	10	3	3	7	6
ADGRG7	0	0	2	0	0	0	0	0	0	0	0	0	0	0	0
ADGRL1	350	201	533	323	377	185	407	253	616	655	252	370	274	398	451
ADGRL2	0	0	0	0	1	0	0	0	0	0	1	0	0	0	4
ADGRL3	0	0	0	0	0	0	0	0	0	0	1	0	0	0	0
ADGRL4	0	0	0	0	0	0	0	0	0	0	0	0	0	0	0
ADGRV1	0	0	2	2	1	1	2	2	4	4	1	1	4	4	1
ADH1A	0	0	0	0	0	0	0	0	0	0	0	0	0	0	0
ADH1B	0	0	0	0	0	0	0	0	0	0	0	0	0	1	0
ADH1C	0	0	0	0	0	0	0	0	0	0	0	0	0	0	0
ADH4	0	0	0	0	0	0	0	0	0	0	0	0	0	0	0
ADH5	452	473	624	518	441	266	540	281	614	550	475	362	443	612	585
ADH6	0	0	0	0	0	0	0	0	0	0	0	0	0	0	0
ADH7	0	0	0	0	0	0	0	0	0	0	0	0	0	0	0
ADHFE1	152	190	353	239	207	185	264	147	322	363	218	182	144	336	375
ADI1	545	544	712	580	747	529	537	738	820	727	635	504	431	628	756
ADIG	1	0	0	0	0	1	0	0	0	0	0	0	0	0	0
ADIPOQ	0	0	0	0	0	0	0	0	0	0	0	0	0	0	0
ADIPOR1	3687	4306	3172	5192	4241	5265	5172	4928	3792	3634	4160	4888	3991	3914	3782
ADIPOR2	1021	946	1218	1145	1107	1106	1096	857	1175	1053	1257	1116	917	1130	1123
ADIRF	1	0	0	0	0	0	0	0	1	1	0	0	0	0	3
ADK	173	174	152	123	195	115	317	147	236	242	163	146	159	183	355
ADM	884	2246	1147	1661	979	1608	1987	1089	688	723	609	1420	1440	1051	680
ADM2	19	3	13	7	7	5	9	5	9	9	10	13	8	13	5
ADM5	57	42	58	44	33	21	39	36	55	50	23	48	30	40	70
ADNP	1760	1644	1849	1973	1690	1499	1641	1483	1801	1786	1877	1644	1295	1706	1718
ADNP2	505	348	550	444	502	390	762	558	785	894	435	484	433	558	888
ADO	196	205	348	235	275	119	374	195	361	395	135	155	238	250	485
ADORA1	7	4	3	1	3	0	1	0	0	4	0	0	0	7	2
ADORA2A	787	757	572	416	944	714	1359	1029	767	825	470	976	934	912	813
ADORA2B	6	10	10	4	7	2	10	4	12	11	4	3	8	8	31
ADORA3	18	58	42	74	11	100	73	288	31	72	271	37	21	33	85
ADPGK	2890	2687	2814	2850	3177	2914	2759	2781	3198	2631	3188	2655	2829	3047	2923
ADPRH	94	130	159	97	153	98	147	100	154	68	144	50	110	157	206
ADPRHL1	9	7	10	6	15	8	12	7	13	8	16	12	12	9	8
ADPRHL2	354	440	385	471	438	474	412	301	268	336	382	319	317	352	367
ADPRM	180	195	174	210	261	141	335	176	262	451	149	177	137	187	275
ADRA1A	0	0	0	0	0	0	0	0	0	0	0	0	0	0	0
ADRA1B	0	0	0	0	0	0	0	0	0	0	0	0	0	0	0
ADRA1D	0	0	0	0	0	0	0	1	0	0	0	0	0	0	0
ADRA2A	5	5	3	6	6	0	3	5	3	3	4	0	0	1	4
ADRA2B	1	1	0	2	5	0	2	2	8	3	0	1	2	6	1
ADRA2C	0	0	0	0	0	0	0	0	0	0	0	0	0	0	0
ADRB1	8	7	5	4	2	0	6	2	34	12	0	4	5	3	16
ADRB2	243	428	499	509	150	227	239	124	383	195	295	351	269	297	109
ADRB3	0	0	0	0	0	0	0	0	0	0	0	0	0	0	0
ADRM1	811	885	945	832	958	841	1086	742	930	795	849	865	693	749	1049
ADSL	543	483	673	414	535	307	619	301	633	580	369	408	443	597	775
ADSS	953	698	828	782	841	654	894	613	880	740	891	939	726	951	1011
ADSSL1	17	7	11	16	18	7	19	14	30	26	11	12	12	22	11
ADTRP	89	96	86	71	227	67	77	43	206	156	7	41	60	74	58
AEBP1	289	156	214	97	250	79	152	36	119	179	133	108	107	209	133
AEBP2	420	321	473	460	367	269	436	365	631	578	417	449	441	490	483
AEN	219	221	301	213	270	126	651	276	721	651	180	189	201	281	692
AES	4281	4167	6948	4301	5929	2964	7138	3701	7585	7686	3476	3451	3901	5202	7776
AFAP1	89	93	251	108	93	49	129	75	347	172	60	95	88	92	133
AFAP1L1	2	3	2	1	5	0	2	0	2	2	4	1	2	0	0
AFAP1L2	46	44	58	46	15	26	26	9	25	26	24	23	39	54	31
AFDN	440	331	819	618	423	489	267	1213	377	414	510	1298	527	721	522
AFF1	3230	2820	2992	4313	3213	3318	3305	3760	3576	2752	3126	2980	4797	2567	2926
AFF2	46	28	25	49	30	52	30	75	33	51	100	73	29	56	20
AFF3	273	275	236	153	257	55	455	99	513	393	293	144	165	292	442
AFF4	2461	1302	1887	2237	1802	1394	1896	2683	2703	2860	2450	1971	2242	2077	2305
AFG1L	19	20	43	14	25	25	22	20	36	28	16	23	22	21	31
AFG3L2	320	274	447	304	443	218	449	277	591	474	278	251	278	368	587
AFM	0	0	0	0	0	0	0	0	0	0	0	0	0	0	0
AFMID	44	60	56	42	70	25	57	23	71	34	32	26	45	47	102
AFP	0	0	0	0	0	0	0	0	0	0	0	0	0	0	0
AFTPH	2069	1907	1762	2273	1885	1913	1474	1327	1600	1329	2155	1979	1777	1803	1480
AGA	135	198	186	255	166	131	298	152	293	216	153	135	187	286	273
AGAP1	62	99	341	281	54	58	125	81	439	239	91	158	146	116	144
AGAP11	2	4	1	1	2	1	3	0	1	3	0	3	0	5	1
AGAP2	1483	1653	1942	1729	1630	1793	1476	1552	1372	1378	1639	1503	1328	1793	1415
AGAP3	233	275	469	256	434	225	487	261	594	444	249	163	297	449	573
AGAP4	328	224	295	274	337	234	245	178	311	298	375	309	240	270	248
AGAP5	102	85	149	99	72	75	88	62	142	105	129	80	80	153	111
AGAP6	516	412	577	371	418	303	330	203	496	520	476	331	360	485	513
AGAP9	45	98	43	76	192	18	184	74	286	61	108	39	183	170	126
AGBL1	0	0	0	0	0	0	0	0	0	0	0	0	0	0	0
AGBL2	69	50	65	45	49	48	37	29	73	61	46	51	55	55	47
AGBL3	24	26	37	17	34	9	28	19	34	44	22	24	27	48	35
AGBL4	4	1	2	0	2	0	1	0	3	2	2	0	0	2	0
AGBL5	125	94	154	104	133	73	144	122	241	171	129	89	114	114	173
AGER	1257	1424	1282	1390	1418	1583	1034	1282	1000	706	1194	1325	1000	1266	1111
AGFG1	1640	1628	1634	1884	2127	1576	1934	2582	2466	2334	1487	1612	1598	1767	2824
AGFG2	198	247	389	268	192	121	310	109	278	308	211	188	227	281	301
AGGF1	644	561	662	664	358	493	362	272	543	415	601	534	481	659	426
AGK	243	208	360	276	228	134	328	142	397	334	217	194	198	309	349
AGL	489	312	481	579	331	275	274	281	548	418	517	378	432	498	381
AGMAT	83	70	69	40	75	28	66	21	77	73	34	42	48	84	48
AGMO	0	0	0	0	0	0	0	0	0	0	0	0	0	0	1
AGO1	1458	1223	1398	1352	1448	1292	978	1328	1477	1325	1574	1490	1284	1318	1233
AGO2	2916	2124	2248	3183	2506	2340	1734	2260	2521	2026	3333	2926	2310	2069	1809
AGO3	414	237	273	369	278	277	219	345	339	390	371	330	335	364	249
AGO4	6687	6515	5478	7396	6100	7808	4221	6526	5081	3975	7032	8398	5488	5919	3780
AGPAT1	988	1002	986	1018	981	1047	852	767	966	698	975	971	729	910	917
AGPAT2	329	473	420	369	468	498	465	449	317	257	387	335	308	320	488
AGPAT3	830	874	1393	866	1282	657	1009	784	1351	1072	675	588	1024	1045	1498
AGPAT4	347	287	480	337	447	196	268	287	522	317	481	212	386	384	372
AGPAT5	172	230	231	155	140	111	158	58	210	138	158	90	152	185	234
AGPS	371	437	537	515	447	302	415	505	741	609	449	376	424	450	655
AGR2	0	0	0	0	0	0	0	0	2	0	0	0	0	0	0
AGR3	0	0	0	0	0	0	0	0	0	0	0	0	0	0	0
AGRN	132	133	249	118	229	99	751	113	274	109	130	92	254	145	662
AGRP	0	1	0	0	3	1	2	0	0	0	1	0	0	0	2
AGT	0	1	0	0	0	0	0	0	0	0	0	0	0	0	0
AGTPBP1	3483	3599	3305	4646	3970	3616	3368	4816	3588	3601	3912	3873	3512	3774	3065
AGTR1	0	0	0	0	0	0	0	0	0	0	0	0	0	0	0
AGTR2	0	0	0	0	0	0	0	0	0	0	0	0	0	0	0
AGTRAP	1472	2512	1853	2140	2059	2938	2216	2199	1556	1176	1841	2033	1603	1503	1654
AGXT	0	0	0	0	0	0	0	0	0	0	0	0	0	0	0
AGXT2	0	0	0	0	0	0	0	0	0	0	0	0	1	0	1
AHCTF1	4153	3345	2902	4224	3588	3970	2708	3178	2658	2860	4073	4976	3040	3655	2460
AHCY	267	237	374	245	464	164	370	229	420	312	179	171	268	295	464
AHCYL1	1287	1258	1370	1466	1205	1249	913	821	1117	804	1355	1270	1149	1322	1047
AHCYL2	428	306	398	335	347	238	270	258	444	331	380	295	318	350	370
AHDC1	279	204	394	196	257	172	259	159	359	255	265	150	236	292	239
AHI1	79	45	142	79	59	36	117	57	98	99	56	78	56	46	120
AHNAK	37210	25351	57820	51103	26372	12802	27522	26282	70055	41294	33060	27642	42849	39310	42895
AHNAK2	1	1	0	0	0	0	1	0	0	0	0	1	0	0	0
AHR	706	565	849	653	811	311	1391	1138	2647	1347	922	368	1024	975	3089
AHRR	20	32	43	20	29	39	18	36	40	23	28	61	25	9	21
AHSA1	606	733	815	732	562	567	538	315	663	466	602	487	517	691	634
AHSG	0	0	0	0	0	0	0	0	0	0	0	0	0	0	0
AHSP	3	3	2	2	2	2	6	0	4	2	3	3	29	4	3
AICDA	8	5	5	3	3	5	2	1	2	1	3	3	2	4	0
AIDA	344	325	403	401	241	242	272	169	429	383	404	290	369	349	425
AIF1	2539	6257	4483	4739	5926	5643	4042	3367	3218	2986	2836	4646	3827	3646	4650
AIF1L	3	1	5	1	4	0	0	1	3	0	1	2	1	0	0
AIFM1	205	254	290	234	262	182	198	142	294	240	189	157	191	237	291
AIFM2	107	77	122	73	84	44	85	30	86	76	58	52	49	87	81
AIFM3	38	37	92	43	108	46	77	108	82	42	32	19	72	53	85
AIG1	118	172	191	179	188	170	427	154	148	152	252	179	216	180	210
AIM2	232	472	368	397	205	444	323	168	220	141	167	205	382	262	286
AIMP1	584	518	682	545	580	312	756	425	848	995	415	383	500	674	1002
AIMP2	69	114	153	81	83	64	82	50	81	63	61	67	102	85	81
AIP	733	812	1002	720	1003	679	1053	672	870	1034	761	771	679	855	1079
AIPL1	0	0	0	0	0	0	0	0	0	0	0	0	0	0	0
AIRE	0	0	2	4	1	0	2	0	2	0	0	1	0	2	4
AJAP1	6	4	13	9	2	10	9	5	14	17	28	10	4	10	7
AJM1	54	58	159	119	50	40	81	37	157	57	68	68	73	92	53
AJUBA	16	9	19	12	21	5	13	2	9	11	27	9	4	13	11
AK1	179	204	287	178	149	101	423	134	284	372	191	185	159	256	270
AK2	1005	1037	1350	1165	1244	982	1227	881	1519	1259	1203	993	1059	1241	1571
AK3	362	297	480	346	312	271	398	256	443	549	328	234	227	436	474
AK4	6	18	11	7	11	9	15	6	6	9	7	3	6	12	17
AK5	150	111	291	87	99	98	113	70	205	206	114	92	44	119	97
AK6	59	49	93	60	57	47	82	29	52	65	53	34	34	54	46
AK7	3	2	0	1	2	1	0	0	0	1	1	0	1	1	2
AK8	10	3	5	4	7	0	6	4	7	6	1	2	2	6	10
AK9	180	112	143	160	106	113	166	118	162	177	199	165	146	165	151
AKAIN1	0	0	0	0	1	0	0	0	0	0	0	0	0	0	0
AKAP1	303	269	395	245	302	170	338	136	453	416	237	218	241	353	339
AKAP10	1171	1399	1125	1273	1099	1049	1040	923	1086	956	1143	1219	1080	1071	961
AKAP11	1159	630	1129	1184	639	463	577	491	1261	1166	993	789	1022	1162	929
AKAP12	144	28	176	134	82	46	165	72	87	101	264	21	104	80	106
AKAP13	9767	8691	10638	12979	8947	10630	8621	9222	10919	9294	13063	10796	11359	9997	9254
AKAP14	0	0	0	0	1	0	0	0	1	0	0	0	0	0	0
AKAP17A	173	128	179	119	143	156	157	124	136	137	231	200	107	110	203
AKAP2	1	0	0	0	0	0	0	1	0	1	1	0	0	0	0
AKAP3	9	3	8	12	7	3	14	5	12	21	7	6	3	8	5
AKAP4	0	0	0	0	0	0	0	0	0	0	0	0	0	0	0
AKAP5	20	9	90	63	19	26	51	20	32	10	66	19	23	76	52
AKAP6	18	34	11	14	5	6	18	1	20	23	19	5	9	17	14
AKAP7	106	86	131	95	103	67	114	64	129	142	38	66	88	82	124
AKAP8	887	702	952	757	1188	663	1334	1484	1387	1482	786	880	784	866	1409
AKAP8L	1496	1445	1740	1475	1775	1471	1518	1282	1772	1577	1465	1383	1101	1795	1658
AKAP9	2067	1309	1814	2022	1463	1156	1358	1584	2180	2213	2001	1649	2228	1896	1651
AKIP1	34	64	51	72	51	44	61	40	64	113	41	27	54	67	88
AKIRIN1	2010	2046	1938	2126	2160	2217	2243	2213	1873	1942	2125	2208	1896	1989	2190
AKIRIN2	1225	1569	1189	1560	1685	1693	2258	2187	1328	1319	1350	1202	1282	1372	1625
AKNA	12764	11888	13455	13851	12217	13640	11110	8938	12291	9545	15191	15067	11518	13125	8758
AKNAD1	0	0	0	0	0	0	0	0	0	0	0	0	0	0	0
AKR1A1	295	442	542	249	562	242	512	282	542	408	275	179	386	404	698
AKR1B1	444	411	691	405	556	274	553	260	645	681	307	322	354	478	584
AKR1B10	0	1	0	0	0	0	0	1	0	0	0	0	0	0	0
AKR1B15	0	0	0	0	0	0	0	0	0	0	0	0	0	0	0
AKR1C1	15	8	27	19	17	14	18	32	20	62	34	12	16	17	11
AKR1C2	2	0	0	0	0	0	0	10	0	0	9	0	0	14	0
AKR1C3	31	40	149	70	37	94	112	42	91	43	65	22	14	44	61
AKR1C4	0	0	1	1	0	0	0	0	0	0	0	0	0	0	0
AKR1D1	0	0	0	0	0	0	0	0	0	0	0	0	0	0	2
AKR1E2	22	6	32	11	11	19	8	15	23	63	21	28	15	25	6
AKR7A2	169	212	262	184	237	126	253	154	333	235	143	130	174	206	316
AKR7A3	10	4	14	7	14	6	18	5	17	20	9	14	7	8	10
AKR7L	4	3	4	6	16	7	16	4	11	13	2	9	2	4	13
AKT1	4464	3739	4221	3938	4197	4920	3595	4347	3899	3384	5157	5049	3303	4319	3363
AKT1S1	334	263	384	302	455	237	349	363	385	359	404	348	313	306	408
AKT2	2427	2194	2674	2158	2554	2217	2365	2146	3010	2501	2238	2241	1974	2371	2633
AKT3	420	373	680	556	376	249	688	318	811	995	463	380	384	518	738
AKTIP	494	557	654	529	433	470	462	288	442	472	404	512	269	608	336
ALAD	679	687	957	616	589	620	578	568	808	703	726	546	481	645	750
ALAS1	653	903	633	879	661	1013	617	826	474	482	668	705	486	774	472
ALAS2	56	158	5	19	71	1	47	6	43	7	60	50	1437	173	4
ALB	0	1	1	2	0	0	1	1	2	4	1	1	0	2	3
ALCAM	712	781	376	825	539	401	451	457	462	421	659	613	721	384	415
ALDH16A1	600	702	900	457	802	519	634	654	851	690	611	458	550	698	750
ALDH18A1	300	245	405	299	264	175	278	99	407	280	209	239	244	339	274
ALDH1A1	170	280	343	293	689	191	234	191	372	272	151	61	288	273	752
ALDH1A2	7	24	1	5	9	11	5	4	5	7	12	15	16	9	12
ALDH1A3	0	0	0	0	0	0	0	0	0	0	0	0	1	0	0
ALDH1B1	35	53	65	54	27	41	31	10	50	35	32	37	36	37	47
ALDH1L1	0	0	0	0	1	0	0	0	0	0	0	0	0	0	0
ALDH1L2	2	1	3	1	5	1	0	8	13	4	2	2	3	4	6
ALDH2	497	936	878	740	1420	571	1144	982	1229	839	537	351	645	864	1928
ALDH3A1	0	0	0	0	1	0	0	0	1	2	0	1	0	0	0
ALDH3A2	414	307	619	306	333	240	365	242	552	484	376	219	325	392	490
ALDH3B1	546	810	832	685	869	865	849	1102	674	436	1017	557	650	762	965
ALDH3B2	0	2	0	0	0	0	0	1	0	0	4	0	0	1	2
ALDH4A1	34	49	65	56	69	24	82	68	71	55	65	35	35	40	83
ALDH5A1	157	173	187	161	134	69	134	58	149	178	98	124	127	193	98
ALDH6A1	161	154	178	180	116	116	89	105	150	118	314	93	106	214	96
ALDH7A1	7	1	5	2	15	5	10	1	5	8	8	8	8	12	7
ALDH8A1	38	24	29	23	34	26	27	20	22	37	27	11	12	45	22
ALDH9A1	843	874	900	1007	600	868	591	464	654	503	953	696	607	753	555
ALDOA	10033	13928	11591	13510	15185	14565	13649	14273	10925	9477	11557	10723	8969	11504	13791
ALDOB	0	0	0	0	0	0	0	0	0	0	0	0	0	0	0
ALDOC	294	267	327	259	393	226	303	156	304	257	242	205	201	261	232
ALG1	97	135	233	140	137	88	175	88	175	138	105	94	127	158	168
ALG10	277	214	280	246	181	105	171	109	311	315	212	188	219	314	259
ALG10B	157	102	182	137	113	49	122	73	185	233	93	125	138	163	153
ALG11	60	42	68	51	74	34	79	60	90	73	57	52	68	59	67
ALG12	403	317	440	314	363	310	381	283	428	365	387	404	278	369	359
ALG13	907	667	918	635	747	481	820	491	878	909	715	536	679	878	846
ALG14	13	20	38	28	21	22	23	15	37	26	31	17	30	28	39
ALG1L	6	2	1	4	6	1	4	5	14	9	3	6	6	7	2
ALG1L2	11	5	4	11	1	2	13	1	13	4	18	4	3	5	11
ALG2	193	251	264	233	230	167	286	152	264	248	212	167	180	265	307
ALG3	152	187	260	167	197	105	207	91	229	177	146	108	160	210	277
ALG5	105	114	188	125	158	82	205	127	172	172	111	88	131	135	224
ALG6	260	269	306	267	252	212	214	177	281	247	245	226	198	335	253
ALG8	138	145	196	136	134	68	158	76	180	156	136	93	101	144	186
ALG9	192	133	230	164	213	97	255	159	334	340	144	138	152	215	330
ALK	0	0	0	0	0	0	0	0	0	0	1	0	1	0	0
ALKAL1	0	0	0	0	0	0	0	0	0	0	0	0	0	0	0
ALKAL2	0	2	4	1	0	1	0	1	1	6	3	0	0	2	2
ALKBH1	105	141	160	128	112	100	92	69	118	84	131	87	83	122	111
ALKBH2	80	54	84	55	48	47	79	29	60	74	44	53	37	75	57
ALKBH3	120	108	183	87	120	93	153	61	155	136	103	98	96	141	147
ALKBH4	68	62	82	65	84	41	78	51	89	88	57	48	35	77	81
ALKBH5	1050	942	1272	971	1198	893	1364	1232	1543	1123	956	920	778	913	1531
ALKBH6	291	266	376	246	332	227	344	231	355	367	301	252	224	316	345
ALKBH7	205	221	289	192	363	209	322	223	279	324	174	200	169	222	355
ALKBH8	154	132	236	182	160	72	137	64	213	203	122	140	118	180	189
ALLC	0	0	0	0	0	0	0	0	0	0	0	0	0	0	0
ALMS1	552	225	421	381	308	153	310	286	572	517	440	383	440	481	317
ALOX12	37	64	38	31	36	13	105	58	190	44	53	13	43	32	82
ALOX12B	4	0	4	9	5	0	2	1	4	1	3	3	3	1	4
ALOX15	238	690	400	628	143	774	731	3085	382	572	4264	303	418	767	415
ALOX15B	9	6	21	5	18	3	8	4	7	5	7	3	7	6	4
ALOX5	7955	13330	7635	11112	11474	13334	9081	11126	7105	6025	8951	10666	6821	9518	7947
ALOX5AP	3250	5143	4013	5954	7877	9133	4043	4607	3270	3367	6084	4519	3624	5324	4215
ALOXE3	6	1	0	1	4	3	4	1	1	8	2	2	1	1	5
ALPI	0	0	0	0	0	0	0	0	0	0	0	0	0	0	0
ALPK1	3817	4172	3205	5499	3554	4841	3123	4450	3195	2425	4209	4997	4910	3101	2521
ALPK2	9	9	19	11	2	3	19	8	68	27	12	22	18	8	31
ALPK3	53	51	35	22	43	53	21	40	37	23	49	50	32	25	15
ALPL	5965	16650	6023	10674	15766	11797	8518	13158	6031	6958	4080	7000	7519	4746	7185
ALPP	0	0	0	0	1	0	0	0	0	0	0	0	0	0	0
ALPPL2	0	0	0	0	0	0	0	0	0	0	0	0	0	0	0
ALS2	340	323	319	430	173	237	276	385	258	365	744	328	359	317	252
ALS2CL	389	215	500	218	464	161	312	200	483	636	177	227	245	324	303
ALS2CR12	63	45	39	34	16	28	29	29	67	46	58	30	31	33	31
ALX1	0	0	0	0	0	0	0	0	0	0	0	0	0	0	0
ALX3	1	1	1	1	0	0	0	1	0	0	0	0	0	0	1
ALX4	0	0	0	0	0	0	0	0	0	0	0	0	0	0	0
ALYREF	370	300	354	290	400	253	494	414	471	453	449	333	359	390	591
AMACR	142	239	238	130	111	296	66	71	66	93	343	181	140	260	67
AMBN	0	0	0	0	0	0	0	0	0	0	0	0	0	0	0
AMBP	0	0	0	0	0	0	0	0	0	0	0	0	0	0	0
AMBRA1	489	427	553	494	514	388	597	354	527	568	444	416	444	473	520
AMD1	2222	2462	2341	3561	1557	3087	1326	1300	1521	1661	3397	2486	1943	2237	1722
AMDHD1	31	19	47	26	32	12	33	12	36	32	15	16	14	35	35
AMDHD2	485	464	616	449	565	576	625	508	415	532	632	523	376	578	620
AMELX	0	0	0	0	0	0	0	0	0	0	0	0	0	0	0
AMELY	0	0	0	0	0	0	0	0	0	0	0	0	0	0	0
AMER1	123	92	183	119	125	53	93	58	185	142	108	100	105	131	141
AMER2	0	0	0	0	0	0	0	0	0	1	1	0	0	0	0
AMER3	0	0	0	0	0	0	0	0	0	0	0	0	0	0	0
AMFR	800	817	1046	818	918	598	1016	765	1184	1067	707	648	685	795	1335
AMH	1	2	10	15	7	7	2	9	5	11	7	6	4	4	11
AMHR2	6	2	1	1	0	1	0	1	1	1	6	3	3	0	0
AMIGO1	342	245	378	337	354	166	211	113	258	420	192	325	160	367	233
AMIGO2	334	266	420	354	283	174	299	116	455	341	195	286	236	359	304
AMIGO3	92	49	115	65	97	35	115	56	142	93	80	62	76	79	128
AMMECR1	220	163	295	223	265	129	336	205	516	473	181	186	227	249	461
AMMECR1L	564	565	653	624	347	467	336	322	464	395	677	573	465	567	409
AMN	80	44	60	29	78	37	40	18	46	82	54	57	36	81	35
AMN1	368	451	306	481	328	441	257	192	279	299	369	460	300	397	233
AMOT	61	61	110	70	24	35	27	22	98	64	56	54	76	65	43
AMOTL1	4	6	31	7	27	14	24	9	21	15	14	8	12	12	19
AMOTL2	0	0	0	0	0	0	0	0	0	0	0	0	0	2	0
AMPD1	2	1	2	0	2	0	0	0	0	0	0	0	1	1	0
AMPD2	12671	8146	8483	8125	14050	13066	10867	11969	9885	8393	13912	16916	11962	7454	8260
AMPD3	1169	1618	1100	1171	1025	1303	772	1101	1063	969	1511	1590	1042	1387	900
AMPH	3	1	0	6	3	3	0	0	2	0	0	2	0	1	0
AMT	285	249	404	237	293	191	372	253	367	341	331	217	199	282	362
AMTN	0	0	0	0	0	0	0	0	0	0	0	0	0	0	0
AMY1A	0	1	0	0	0	0	1	0	0	0	0	0	0	0	0
AMY1B	0	0	5	2	2	1	2	1	3	1	0	2	1	3	1
AMY1C	2	0	0	0	7	1	2	0	1	0	4	0	0	5	0
AMY2A	1	1	0	0	0	2	1	0	0	0	0	1	0	0	0
AMY2B	588	540	790	553	530	513	547	418	900	667	539	550	464	613	614
AMZ1	15	1	14	2	6	1	5	4	9	6	1	10	4	10	14
AMZ2	665	711	1013	803	865	667	835	561	1086	782	599	681	543	763	950
ANAPC1	450	302	571	419	400	267	483	275	573	627	389	414	428	514	499
ANAPC10	68	56	91	67	68	48	85	46	67	86	84	50	67	88	77
ANAPC11	176	176	204	147	191	177	206	180	176	189	146	144	150	180	231
ANAPC13	726	889	671	865	847	946	860	734	481	582	777	742	626	566	663
ANAPC15	201	216	311	231	371	193	380	312	360	381	227	217	229	223	373
ANAPC16	1406	1359	1800	1480	1540	1264	1497	1121	1812	1494	1136	1255	1039	1812	1743
ANAPC2	760	577	1064	644	831	643	788	601	1056	895	754	670	612	786	940
ANAPC4	715	658	819	764	634	468	724	520	922	789	761	540	694	861	843
ANAPC5	1483	1406	2057	1379	1746	1185	1753	1196	2118	1830	1614	1304	1272	1801	2092
ANAPC7	557	451	609	549	462	439	444	346	558	470	531	495	502	567	468
ANG	3	5	8	3	26	5	11	11	14	6	1	5	9	9	16
ANGEL1	322	247	392	318	275	162	261	155	375	307	240	192	233	325	296
ANGEL2	604	598	737	583	574	479	615	555	781	702	604	554	546	682	707
ANGPT1	199	70	91	73	89	110	27	54	70	35	94	39	80	81	38
ANGPT2	0	1	3	2	0	1	3	0	2	0	0	0	2	0	0
ANGPT4	2	0	0	0	0	0	0	0	0	0	3	0	0	0	1
ANGPTL1	0	0	0	0	0	0	0	0	0	0	0	0	0	0	0
ANGPTL2	0	0	0	0	1	0	0	0	0	0	0	0	0	0	0
ANGPTL3	0	0	0	0	0	0	0	0	0	0	0	0	0	0	0
ANGPTL4	0	0	0	0	0	0	0	0	0	0	1	0	0	1	0
ANGPTL5	0	0	0	0	0	0	0	0	0	0	0	0	0	0	0
ANGPTL6	29	13	33	16	35	26	33	18	25	22	11	14	12	16	29
ANGPTL7	0	0	0	0	0	0	0	0	0	0	0	0	0	0	0
ANGPTL8	0	0	0	0	0	0	0	0	0	0	0	0	0	0	0
ANHX	0	0	0	0	0	0	0	0	0	0	0	0	0	0	0
ANK1	92	102	113	44	72	19	123	34	217	67	37	66	88	84	215
ANK2	2	1	2	0	3	7	1	0	0	16	0	3	1	2	5
ANK3	175	169	269	295	123	65	215	97	217	311	155	126	152	284	258
ANKAR	81	55	54	66	37	30	70	50	104	106	92	66	59	86	70
ANKDD1A	83	45	54	70	50	130	122	82	74	52	49	72	51	43	85
ANKDD1B	5	1	3	8	13	4	1	2	4	1	12	6	7	4	2
ANKEF1	67	53	89	76	37	17	44	10	57	55	49	61	54	64	50
ANKFN1	0	0	0	0	0	1	0	0	0	0	1	0	0	0	0
ANKFY1	2041	1851	2292	2198	1828	1605	2040	1726	2264	1772	2082	1915	2393	2014	2118
ANKH	572	375	853	573	582	336	542	244	785	683	347	499	469	566	581
ANKHD1	149	163	151	120	196	161	179	165	158	154	105	170	140	179	184
ANKHD1-EIF4EBP3	9	12	6	4	10	9	10	7	14	11	6	4	7	4	10
ANKIB1	783	680	862	852	606	468	668	627	1017	787	764	646	753	1012	931
ANKK1	51	17	36	16	31	14	31	9	37	65	12	35	19	33	39
ANKLE1	41	45	47	28	42	28	33	45	65	49	50	23	48	46	48
ANKLE2	1502	1273	1595	1475	1502	1225	1508	1321	1882	1801	1487	1605	1284	1423	1558
ANKMY1	411	353	576	416	404	277	311	239	398	497	422	321	327	473	310
ANKMY2	242	202	232	235	172	140	241	158	305	223	237	172	191	254	251
ANKRA2	382	335	453	437	355	368	405	280	477	468	499	344	355	393	376
ANKRD1	0	0	0	0	0	0	0	0	0	0	0	0	0	0	0
ANKRD10	3366	2376	3086	2976	2700	2333	2455	2553	4276	3889	2688	2839	2960	3155	3412
ANKRD11	3506	2641	3301	3139	3398	2822	3082	3041	3766	4019	3486	3633	3039	3422	2699
ANKRD12	3458	2489	3044	4147	2518	2370	2468	2595	3753	3812	3520	3906	3239	3050	2993
ANKRD13A	6282	6277	5156	6135	6519	6853	5662	7832	5124	4551	7353	7585	6541	5404	4638
ANKRD13B	12	31	30	28	23	8	25	14	35	21	18	19	25	36	28
ANKRD13C	314	234	361	308	293	137	345	191	453	442	272	198	263	319	419
ANKRD13D	3497	4457	3735	3950	4160	4661	3372	3779	3044	2737	4979	3955	3117	3786	3033
ANKRD16	39	36	73	47	50	44	40	27	54	47	44	34	36	52	48
ANKRD17	1866	1366	1880	2027	1372	1346	1421	1329	1952	1782	1815	1608	1727	1807	1520
ANKRD18A	39	32	39	41	8	19	22	48	56	102	61	22	36	27	15
ANKRD18B	0	0	0	0	0	0	0	0	1	0	0	0	0	0	0
ANKRD2	13	6	4	1	2	5	8	8	10	4	5	10	6	7	7
ANKRD20A1	0	0	0	2	0	0	0	2	0	1	0	0	0	3	1
ANKRD20A2	0	0	0	0	0	0	0	0	0	0	0	0	1	1	0
ANKRD20A3	0	1	0	0	0	0	1	0	0	0	0	0	0	6	0
ANKRD20A4	0	3	1	7	8	3	0	1	7	1	10	0	6	5	1
ANKRD22	41	165	98	230	223	201	340	266	132	75	39	131	279	83	169
ANKRD23	100	53	127	66	77	43	69	61	124	123	81	68	69	76	86
ANKRD24	37	30	30	16	23	16	31	15	29	32	15	17	17	21	22
ANKRD26	225	117	239	141	175	105	171	95	243	305	178	146	186	225	230
ANKRD27	444	460	526	478	381	403	473	353	508	414	481	429	407	506	488
ANKRD28	988	881	1043	720	817	627	932	1095	1581	1097	933	842	808	921	939
ANKRD29	4	4	9	3	2	0	4	1	8	3	3	8	2	6	5
ANKRD30A	0	0	0	0	0	0	0	0	0	0	0	0	0	0	0
ANKRD30B	1	0	1	6	0	0	0	0	0	0	0	0	0	0	0
ANKRD30BL	0	0	0	0	0	0	0	0	0	0	2	0	0	0	2
ANKRD31	14	4	9	8	10	6	8	5	15	14	4	13	3	8	8
ANKRD33	0	0	0	0	0	0	0	0	0	0	0	0	0	0	0
ANKRD33B	243	265	206	249	170	323	303	406	312	236	441	287	222	323	224
ANKRD34A	24	20	43	39	15	34	34	18	42	29	23	19	29	33	20
ANKRD34B	80	109	66	208	227	181	118	172	64	118	74	137	61	81	81
ANKRD34C	0	0	0	0	0	0	0	0	0	0	0	0	0	0	0
ANKRD35	4	4	8	4	2	3	7	7	4	3	1	1	4	3	7
ANKRD36	332	92	265	344	137	91	168	101	513	393	454	194	239	283	247
ANKRD36B	162	64	148	121	76	49	98	95	204	330	174	166	185	119	105
ANKRD36C	254	59	161	236	77	45	68	72	264	211	173	163	184	224	75
ANKRD37	18	18	25	23	33	11	32	17	29	19	26	29	39	32	38
ANKRD39	66	46	91	59	52	32	85	37	90	93	54	41	58	76	88
ANKRD40	371	421	633	461	419	281	515	342	566	551	355	339	418	447	600
ANKRD42	154	160	173	134	133	107	133	107	163	132	160	142	204	152	134
ANKRD44	7688	6235	6140	8394	5728	6675	5160	6003	6486	6360	8700	8282	7726	6779	5119
ANKRD45	0	0	1	0	0	1	0	0	0	0	1	0	0	1	0
ANKRD46	70	73	83	71	60	54	58	32	91	93	68	58	61	98	68
ANKRD49	512	554	641	625	655	491	691	555	752	908	567	540	490	619	809
ANKRD50	177	205	203	238	264	143	145	161	228	169	205	154	178	226	214
ANKRD52	1313	951	1632	1095	1002	817	1006	751	1518	1396	1102	1068	945	1308	1118
ANKRD53	2	2	1	3	6	4	5	4	3	2	1	5	3	2	6
ANKRD54	124	130	184	121	150	105	139	99	178	166	143	160	110	146	202
ANKRD55	124	103	120	119	135	141	148	145	130	217	206	80	48	157	57
ANKRD6	224	144	209	175	156	199	129	177	157	161	240	236	134	150	127
ANKRD60	0	0	0	0	0	0	0	0	0	0	1	0	0	0	0
ANKRD61	2	1	0	1	1	0	1	0	0	0	2	2	2	3	0
ANKRD62	0	1	0	2	0	1	0	0	1	0	1	1	1	2	1
ANKRD63	1	4	2	3	1	2	1	2	1	0	8	0	5	3	3
ANKRD65	0	0	1	1	2	0	2	2	1	1	1	1	0	0	1
ANKRD66	0	0	0	0	0	0	0	0	0	0	0	0	0	0	1
ANKRD7	0	0	0	0	0	0	0	1	0	0	0	0	1	1	1
ANKRD9	54	36	69	26	28	23	52	26	100	34	38	16	35	41	67
ANKS1A	791	627	606	647	646	713	572	610	526	429	754	618	539	561	491
ANKS1B	12	10	14	4	11	10	1	9	6	10	6	2	3	11	10
ANKS3	115	114	183	88	106	88	120	65	160	146	87	99	84	166	134
ANKS4B	0	0	2	0	0	0	2	0	0	0	0	0	0	0	0
ANKS6	225	130	266	162	168	94	217	103	304	300	164	173	143	189	230
ANKUB1	103	29	37	24	30	41	8	15	11	10	67	73	51	23	15
ANKZF1	1799	1620	2115	1674	1799	1743	1523	974	1870	1835	1637	1748	1161	1961	1555
ANLN	6	13	9	12	12	9	6	31	15	9	17	17	17	8	8
ANO1	0	0	0	0	0	0	0	0	0	0	0	0	0	0	0
ANO10	234	331	239	329	298	345	294	295	233	222	248	275	188	239	259
ANO2	2	0	2	1	0	0	0	1	6	2	1	3	0	2	0
ANO3	0	0	0	0	0	0	0	0	0	0	0	0	0	0	0
ANO4	0	0	0	0	0	0	0	0	0	0	0	0	0	0	0
ANO5	6	12	12	16	12	3	22	7	25	9	9	2	15	12	50
ANO6	774	832	1019	825	1042	504	996	703	1731	1229	605	500	889	937	1388
ANO7	5	7	11	4	6	2	0	6	5	11	4	5	1	5	3
ANO8	324	287	465	283	318	167	328	190	435	402	259	215	249	327	381
ANO9	956	776	1175	559	1184	451	963	416	1201	1486	629	673	584	1020	1294
ANOS1	8	10	3	7	0	3	7	4	4	1	4	5	1	0	6
ANP32A	4274	6054	4343	5338	6169	6780	5727	5349	3957	3755	4242	5810	3844	5021	4528
ANP32B	1556	1457	1981	1307	1900	1015	2131	1399	2076	2376	1051	1152	1288	1570	2345
ANP32C	25	35	28	29	36	57	38	37	25	18	11	34	23	36	20
ANP32D	0	0	0	1	0	0	0	0	0	0	0	0	0	0	0
ANP32E	667	869	991	772	731	488	887	672	1063	950	615	579	790	913	1148
ANPEP	12754	15114	10625	17429	14575	18665	10357	13278	8770	6558	11268	17724	9815	15480	9409
ANTXR1	0	1	0	0	0	1	3	0	1	2	2	1	1	0	0
ANTXR2	3416	3336	2531	2898	2400	3408	1822	2153	1807	1631	3711	2914	3244	2612	1555
ANTXRL	0	0	0	3	1	0	0	1	0	0	2	0	0	0	0
ANXA1	2858	4467	6149	4023	4654	2202	5636	7313	5754	3911	7688	2920	5271	3632	6229
ANXA10	0	0	0	0	0	0	0	0	0	0	0	0	0	0	0
ANXA11	6743	7074	6541	7433	7699	9180	6528	8159	5398	5500	7494	7893	5670	6511	5884
ANXA13	0	0	0	0	0	0	0	0	0	0	0	0	0	0	0
ANXA2	1389	2300	2821	1955	2843	1099	2930	1919	3360	2051	1199	814	1878	1772	4937
ANXA2R	233	223	389	184	229	144	263	110	244	277	161	191	225	270	291
ANXA3	502	2222	779	1864	1370	1142	1486	1460	738	806	419	1124	1088	734	828
ANXA4	281	376	453	447	371	224	387	388	520	338	290	266	358	332	531
ANXA5	1476	3314	3155	2548	2799	1573	2660	1741	2580	2722	1513	1244	2279	2253	3535
ANXA6	3175	3691	4875	3911	3684	1868	4852	2259	5230	3848	2941	3075	3000	4353	4804
ANXA7	1403	1406	1516	1668	1503	1444	1631	1587	1735	1746	1423	1593	1153	1421	1723
ANXA8	0	1	0	0	0	0	2	2	1	0	0	0	3	0	4
ANXA8L1	0	5	0	0	0	0	0	3	0	0	0	0	0	0	1
ANXA9	18	21	12	14	18	17	9	27	9	10	16	11	14	15	17
AOAH	3956	3909	5076	7806	5645	7948	3597	3843	4842	3114	4519	2995	4194	3364	4336
AOC1	3	5	25	5	2	19	10	38	35	6	77	29	50	13	2
AOC2	703	630	548	688	651	942	254	370	267	201	845	944	547	600	199
AOC3	588	654	428	684	422	844	168	280	152	130	734	876	385	470	138
AOX1	0	1	3	1	0	0	1	0	4	2	3	1	1	0	0
AP1AR	185	188	239	162	206	99	166	85	229	190	127	121	126	202	228
AP1B1	1071	1275	1488	1040	1470	794	1471	928	1683	1314	1076	826	1070	1269	1841
AP1G1	2176	2228	2364	2641	3236	2219	3146	3904	2948	3383	2733	2461	2111	2140	3282
AP1G2	3101	3091	3657	2809	3750	2725	3088	2325	3599	3132	3532	2565	2443	2723	3277
AP1M1	1199	1167	1434	1273	1347	1312	1309	1182	1177	1113	1291	1200	1064	1198	1256
AP1M2	29	43	23	29	56	48	59	45	33	38	18	47	27	29	37
AP1S1	82	89	146	97	156	62	123	61	147	97	65	78	68	113	160
AP1S2	1220	2014	1849	1261	2275	1233	1567	1120	1818	1208	1145	935	1688	1776	2457
AP1S3	59	40	55	40	44	23	47	26	51	97	34	28	43	44	60
AP2A1	2130	2063	2142	1910	2325	2207	1691	1853	1796	1337	2369	2083	1835	1867	1845
AP2A2	976	870	1136	882	972	729	893	689	905	856	975	780	756	990	885
AP2B1	2563	2328	3282	2831	2209	1923	2388	1863	3050	2369	2505	2207	2349	2636	2755
AP2M1	2088	2522	2567	2471	2772	2494	2535	2291	2852	2209	2333	2106	1898	2359	2934
AP2S1	366	452	527	341	605	377	533	443	532	410	305	251	343	404	682
AP3B1	1042	959	931	1156	926	1100	870	855	1009	925	1119	1078	1019	913	925
AP3B2	4	90	45	4	7	10	12	7	5	4	2	5	1	7	2
AP3D1	1769	2111	2436	1999	2124	1720	1978	1519	2207	1801	1793	1851	1583	2084	2028
AP3M1	752	658	831	887	628	678	638	511	692	711	683	635	696	815	715
AP3M2	236	215	373	304	339	147	724	277	574	691	154	183	253	218	976
AP3S1	835	843	825	920	882	866	940	947	817	827	807	898	677	732	883
AP3S2	3	0	3	3	5	1	8	1	3	3	3	4	0	1	11
AP4B1	563	533	849	597	518	417	713	482	752	710	659	506	477	719	740
AP4E1	286	220	399	323	241	188	216	185	368	235	295	264	302	299	269
AP4M1	101	102	131	106	97	90	69	76	93	78	107	94	89	91	98
AP4S1	133	152	239	123	141	92	174	100	177	226	117	119	124	196	167
AP5B1	6390	8389	7130	9218	10247	12427	9693	11133	7078	6142	5736	8412	8478	7361	9146
AP5M1	813	788	861	930	627	659	547	379	665	697	858	688	748	817	621
AP5S1	85	85	122	86	123	68	122	111	132	125	99	81	75	108	126
AP5Z1	1404	1330	1650	1321	1481	1562	1599	1355	1270	1141	1569	1568	1187	1346	1513
APAF1	3999	3550	3299	5235	2838	5177	2059	2981	2521	1837	5663	4218	3827	3548	2356
APBA1	21	8	21	10	19	4	5	12	25	34	7	4	10	11	17
APBA2	1030	589	909	617	918	454	653	315	705	1032	562	803	576	1039	436
APBA3	490	565	514	360	467	470	529	330	466	397	552	507	413	494	426
APBB1	695	410	702	426	636	359	585	287	646	867	376	421	323	681	495
APBB1IP	6180	8608	5341	7485	6471	8280	4706	4305	3419	2944	6018	6955	5859	5577	3559
APBB2	3	8	0	5	8	6	21	1	17	5	9	1	7	3	5
APBB3	733	665	885	804	928	843	640	624	693	679	678	698	623	788	803
APC	2232	1873	1576	2649	1593	1735	1058	1883	1314	1524	2439	2461	1920	1714	1150
APC2	2	1	4	6	2	1	5	0	4	2	0	3	3	4	4
APCDD1	7	19	34	7	19	0	21	5	13	13	5	3	3	20	42
APCDD1L	0	0	0	0	0	0	0	0	0	0	0	0	0	0	0
APCS	0	0	0	0	0	0	0	0	0	0	0	0	0	0	0
APEH	838	853	1172	922	1031	765	936	658	942	800	928	745	702	987	980
APELA	0	0	0	0	0	0	0	0	0	0	0	0	0	0	0
APEX1	992	881	1309	748	1204	510	1206	548	1173	1365	622	638	704	1070	1230
APEX2	197	194	266	187	134	139	173	81	197	135	188	134	159	212	186
APH1A	1794	1705	2041	1888	2490	1798	2825	2313	2302	2329	2028	1878	1948	1722	2931
APH1B	529	498	546	504	492	531	455	410	433	358	489	456	368	475	435
API5	1165	1100	1516	1324	1044	726	1004	683	1529	1393	1026	903	1098	1428	1434
APIP	145	146	148	141	214	115	172	96	187	165	147	136	118	175	199
APLF	36	32	48	41	42	25	49	16	55	47	41	25	35	33	54
APLN	0	0	0	0	0	0	0	0	0	0	1	0	0	0	0
APLNR	0	0	0	0	1	0	0	0	0	0	0	0	0	0	0
APLP1	2	0	1	2	1	0	0	0	0	2	0	1	2	2	0
APLP2	6649	9147	7630	8930	10859	9792	9096	8636	8215	7084	7543	7180	6913	8369	10827
APMAP	2878	5513	4081	5710	4889	4447	2937	4434	3392	2685	2413	3694	2625	3986	2849
APOA1	1	4	4	1	3	2	0	0	4	2	1	1	1	1	4
APOA2	0	0	0	0	1	0	0	0	0	0	0	0	0	0	0
APOA4	0	0	0	0	0	0	0	0	0	0	0	0	0	0	0
APOA5	0	0	0	0	0	0	0	0	1	0	0	0	0	0	0
APOB	0	0	0	0	0	0	0	0	0	0	1	0	0	0	0
APOBEC1	0	0	0	0	0	0	0	0	0	0	0	0	0	0	0
APOBEC2	0	0	1	0	1	0	0	0	0	1	0	0	1	0	0
APOBEC3A	1814	4635	3065	3811	3527	5042	5005	2232	2018	2155	3744	5885	5458	3925	3760
APOBEC3B	248	399	292	374	336	551	315	375	102	134	175	104	217	201	410
APOBEC3C	289	471	634	447	435	265	455	301	509	327	386	288	555	502	509
APOBEC3D	222	326	397	330	216	178	288	153	349	267	343	239	315	346	262
APOBEC3F	259	278	375	255	267	179	276	144	396	224	274	222	265	357	304
APOBEC3G	491	797	1055	1149	675	656	960	388	1028	497	488	719	1084	1056	716
APOBEC3H	19	52	42	55	23	16	55	19	71	49	25	33	49	60	51
APOBEC4	0	0	0	0	0	1	0	0	0	0	0	0	0	0	0
APOBR	8839	11646	9507	10308	12319	13356	9955	11077	6289	6167	10434	12165	8806	9275	7219
APOC1	0	1	1	1	0	0	0	0	0	0	0	0	2	0	0
APOC2	0	0	0	0	0	1	0	1	0	0	0	0	0	0	1
APOC3	0	0	0	0	0	0	0	0	0	0	0	0	0	0	0
APOC4	0	0	0	0	0	0	0	0	0	0	0	0	0	0	0
APOD	0	0	1	0	0	0	0	0	0	0	0	0	4	0	0
APOE	6	2	5	3	4	1	11	4	3	11	2	3	4	2	13
APOF	0	0	0	0	0	0	0	0	1	0	0	0	0	0	0
APOH	0	0	0	0	0	0	1	0	0	0	1	0	0	0	0
APOL1	1003	1467	1427	1547	1104	1634	1246	1008	878	659	893	1063	1771	1131	1038
APOL2	3219	3825	3345	3750	3153	4475	2801	2482	1855	1533	3072	3221	4453	2766	1821
APOL3	1109	1031	1691	1214	1311	810	1180	531	1641	1592	818	919	1322	1445	1367
APOL4	14	15	14	10	16	48	8	0	8	9	11	8	21	6	14
APOL5	1	0	0	2	0	0	4	0	0	0	0	0	0	0	0
APOL6	3569	3173	4883	5135	3879	4477	5612	4158	5511	3336	3699	3492	7657	3723	5580
APOLD1	61	35	15	42	41	32	20	14	24	53	36	41	51	33	46
APOM	29	21	40	12	38	27	51	73	42	47	41	30	22	39	53
APOO	24	33	37	28	30	23	41	12	50	45	36	25	28	29	46
APOOL	152	104	168	162	124	76	136	88	168	164	135	94	132	165	207
APOPT1	157	145	172	149	150	96	181	129	196	161	116	142	127	177	181
APP	913	1079	1089	742	1085	606	1492	768	2005	1317	545	489	757	863	1607
APPBP2	798	799	829	915	648	704	572	423	762	665	859	758	726	862	579
APPL1	561	513	722	611	471	330	581	406	840	854	548	503	575	639	858
APPL2	1278	1043	1137	1143	945	1116	1003	1074	1053	1043	1213	1326	1022	1077	871
APRT	554	639	778	573	838	368	1003	473	921	892	428	448	507	698	1227
APTX	161	166	210	137	155	113	217	100	204	194	165	135	135	158	209
AQP1	3	2	6	0	3	1	3	2	11	11	3	4	5	3	4
AQP10	2	34	11	4	39	4	22	12	39	32	9	2	8	17	7
AQP11	4	2	5	2	0	6	1	1	0	1	0	0	0	2	3
AQP12A	0	0	0	0	0	0	0	0	0	0	0	0	0	0	0
AQP12B	0	0	0	0	0	0	0	0	0	0	0	0	0	0	0
AQP2	0	0	0	0	0	0	0	0	0	0	0	0	0	0	0
AQP3	658	622	1257	637	759	400	633	406	906	886	432	461	629	754	1048
AQP4	0	0	0	0	0	0	0	0	0	0	0	0	0	0	0
AQP5	0	0	0	0	0	0	0	0	0	0	1	0	0	0	0
AQP6	0	0	0	0	0	0	0	0	0	0	0	0	0	0	0
AQP7	3	2	6	3	2	1	3	1	13	2	0	2	7	4	6
AQP8	0	0	0	1	2	1	5	1	0	5	0	3	0	0	1
AQP9	19803	27465	16060	35341	31592	34135	22424	28949	17085	16903	22356	29031	24005	18704	18891
AQR	749	606	839	775	761	558	701	567	886	887	705	704	783	868	887
AR	4	8	3	5	4	0	11	2	5	6	2	1	4	2	8
ARAF	1533	1600	2083	1707	2071	1591	1990	2246	2153	2001	1702	1640	1444	1723	1934
ARAP1	26782	27246	17578	15489	14975	26657	11171	13859	9362	7944	23331	24520	11670	18685	13149
ARAP2	1070	870	1727	1845	1180	807	1596	1185	2678	2006	1139	1321	1753	1504	1694
ARAP3	4149	2697	3258	4389	3234	5575	1934	2584	2309	2014	5068	5593	3032	3887	1650
ARC	2	5	4	1	3	2	4	1	4	2	2	1	1	1	9
ARCN1	2032	2153	2234	2584	1483	2065	1558	1106	1378	1511	2182	1796	1709	2023	1532
AREG	16	1	6	20	25	10	196	427	143	92	116	80	23	12	225
AREL1	2204	2200	2039	2756	2274	2523	1938	2343	1904	1897	2503	2621	1848	2087	1806
ARF1	5323	6010	5855	5971	6877	6702	7326	6984	6354	5510	5922	6416	5033	5235	6912
ARF3	3572	3890	3473	4571	4576	4215	3513	4085	3803	3239	4125	3858	3521	3559	3650
ARF4	1081	1116	1049	1120	1505	1150	1532	1485	1327	1130	1210	1265	1114	1124	1788
ARF5	1498	1937	1844	1742	2209	1941	1841	1641	1682	1417	1506	1809	1473	1506	1788
ARF6	2096	2548	2814	2651	2835	1873	3308	2593	3729	3104	2038	2100	2146	2286	4072
ARFGAP1	1143	1074	1434	1114	1246	1029	1322	1069	1421	1162	1123	1053	917	1129	1223
ARFGAP2	1432	1464	1816	1459	1490	1402	1652	1447	1670	1766	1573	1466	1316	1543	1740
ARFGAP3	873	1231	1116	1153	1341	1147	1333	1145	1067	1025	984	1288	878	911	1238
ARFGEF1	1771	1686	1860	2217	1534	1676	1355	1613	1668	1557	1801	1672	1540	1713	1353
ARFGEF2	892	514	975	816	751	400	763	585	1401	1201	747	667	795	989	1101
ARFGEF3	2	0	0	2	2	1	0	15	152	2	3	3	5	0	2
ARFIP1	911	919	1050	1101	1026	951	564	671	529	528	1267	1330	943	728	542
ARFIP2	413	324	512	368	478	318	445	281	470	493	405	372	338	384	517
ARFRP1	344	385	515	355	315	298	336	200	353	261	246	249	261	374	329
ARG1	198	145	68	561	359	5	319	1176	288	160	148	279	199	138	89
ARG2	11	16	11	8	17	10	11	17	15	12	12	5	7	15	19
ARGFX	0	0	0	0	0	0	0	0	0	0	0	0	0	0	0
ARGLU1	2648	2310	3100	3034	2753	2184	2538	2195	3753	3221	2400	2592	2297	2975	3001
ARHGAP1	2053	2281	2538	2125	2048	2459	1798	1707	1882	1480	2016	2124	1731	2383	1699
ARHGAP10	80	95	140	112	99	89	110	141	241	183	170	87	111	120	150
ARHGAP11A	64	48	95	89	90	40	95	86	108	102	87	44	93	95	127
ARHGAP11B	11	11	21	16	10	11	15	23	27	27	31	17	21	18	24
ARHGAP12	464	410	489	419	490	324	527	295	611	732	305	421	431	539	521
ARHGAP15	1904	2256	1979	2086	1808	1729	2037	1470	1351	1605	1833	2224	2045	1985	1615
ARHGAP17	732	759	999	625	765	437	841	544	914	822	622	497	583	727	962
ARHGAP18	169	230	238	202	207	144	342	168	365	204	175	148	189	206	313
ARHGAP19	1156	1176	909	1136	869	1259	634	1033	872	713	1379	1103	905	905	781
ARHGAP20	5	1	5	1	0	0	4	0	5	13	2	2	0	0	8
ARHGAP21	412	403	552	357	475	187	388	330	837	626	365	319	399	451	559
ARHGAP22	28	23	24	21	28	15	25	6	44	14	21	6	12	27	41
ARHGAP23	7	8	10	3	10	5	14	12	8	7	7	3	8	9	13
ARHGAP24	163	215	155	198	278	167	257	207	229	279	72	126	137	124	351
ARHGAP25	10955	10507	9273	11119	6737	12457	5294	6190	5756	4568	13238	12854	9180	8656	4246
ARHGAP26	5968	7947	6276	7401	7049	8020	5480	7683	5492	4705	7600	8290	7977	5234	4564
ARHGAP27	7754	9514	7658	9036	7741	10063	5970	6386	5822	4432	9133	9351	7122	7059	5549
ARHGAP28	0	0	0	0	0	0	0	0	0	0	0	0	0	0	0
ARHGAP29	8	14	4	9	5	11	4	0	14	7	6	2	7	8	17
ARHGAP30	12166	15621	15079	14849	15506	16532	12617	13866	11608	10142	14289	15008	12042	14143	11220
ARHGAP31	247	257	405	283	346	139	349	203	553	389	195	148	249	328	573
ARHGAP32	141	89	108	98	104	66	180	65	190	206	107	85	101	164	146
ARHGAP33	169	132	299	141	190	160	249	181	329	178	263	216	179	213	260
ARHGAP35	886	666	1168	1035	822	552	1142	825	1568	1196	844	872	906	1009	1164
ARHGAP36	0	0	0	0	0	0	0	0	0	0	0	0	0	0	0
ARHGAP39	1	7	7	3	0	7	14	0	11	4	3	0	1	4	7
ARHGAP4	5611	6223	7104	5499	8337	6732	7365	5848	6608	6316	6304	5775	5053	6489	7080
ARHGAP40	0	0	1	1	0	0	1	0	0	2	0	1	0	0	0
ARHGAP42	15	13	19	14	13	6	26	11	43	26	12	7	14	8	22
ARHGAP44	2	0	0	1	5	0	2	3	0	1	0	4	2	2	2
ARHGAP45	15487	13532	14843	13651	15179	17026	14996	13434	12728	12891	12877	13944	11323	14409	11829
ARHGAP5	561	303	628	512	394	260	503	273	702	885	386	342	409	522	799
ARHGAP6	16	49	28	24	39	8	51	28	74	29	51	19	36	43	49
ARHGAP8	0	0	0	0	0	0	0	0	0	0	0	0	0	0	0
ARHGAP9	11104	11340	10903	13812	14274	16990	9042	12083	7434	6381	14723	8501	7804	10493	7300
ARHGDIA	3716	3027	4843	3334	4658	3024	5785	4782	4781	4361	3606	3901	3465	3619	6168
ARHGDIB	22756	28020	21949	23820	28394	27249	23212	25130	20739	18800	25351	25414	20617	20615	23005
ARHGDIG	0	0	0	0	0	0	0	0	0	0	0	0	0	1	0
ARHGEF1	11988	12135	13731	11334	15736	12398	14348	11948	13987	12960	12822	13033	9968	13730	12918
ARHGEF10	66	12	72	46	20	25	21	19	68	18	31	66	16	28	29
ARHGEF10L	131	337	385	159	370	118	269	223	402	211	85	43	189	217	423
ARHGEF11	2744	2652	2256	2304	2168	2715	1586	1911	1585	1244	2232	2714	2356	2040	1345
ARHGEF12	265	297	569	569	279	164	447	252	922	619	294	295	358	399	413
ARHGEF15	0	0	0	0	0	0	0	0	0	0	0	0	0	0	0
ARHGEF16	1	1	1	0	0	0	0	0	3	0	0	1	0	2	1
ARHGEF17	13	19	23	26	21	30	23	20	11	17	14	19	57	70	11
ARHGEF18	3811	3154	3533	2567	4939	2630	4068	3142	3653	3997	3368	3336	2660	3227	4296
ARHGEF19	96	89	151	61	101	63	102	55	156	103	94	70	64	108	105
ARHGEF2	4336	5035	4189	5105	4327	5004	3445	3663	3247	3190	4574	4718	3704	4316	3176
ARHGEF25	3	8	16	13	7	9	13	3	14	10	3	16	7	7	11
ARHGEF26	0	2	0	0	0	0	0	1	1	0	3	1	0	2	0
ARHGEF28	7	13	32	19	8	3	17	12	23	6	19	4	30	14	10
ARHGEF3	1150	1195	2037	1592	1431	799	1740	881	2446	1981	935	1181	1368	1488	1800
ARHGEF33	1	2	2	1	0	0	1	1	2	3	1	0	1	3	2
ARHGEF35	8	3	6	8	13	4	5	6	11	46	6	12	7	6	8
ARHGEF37	0	0	4	1	5	1	0	2	2	2	2	3	4	1	1
ARHGEF38	0	0	0	0	0	0	0	0	0	0	0	0	0	0	0
ARHGEF39	6	3	13	6	8	4	10	10	14	12	3	13	4	7	8
ARHGEF4	64	27	49	22	36	18	33	20	22	45	41	56	16	42	23
ARHGEF40	3415	2615	2007	2170	3010	3856	1148	2734	1335	967	3547	3194	2493	1727	1348
ARHGEF5	42	42	65	65	41	30	42	50	81	108	52	86	43	58	40
ARHGEF6	3293	2825	3474	3008	3441	2916	3149	3216	4215	3499	4591	3031	3408	3666	3236
ARHGEF7	1010	777	1009	974	1075	739	1030	934	1420	1043	959	812	784	1103	1133
ARHGEF9	355	277	492	358	275	208	346	180	604	404	281	271	313	370	342
ARID1A	5253	4083	5014	4845	4061	4138	4228	4206	5275	4233	4998	5412	4919	4909	3786
ARID1B	1439	957	1425	1158	1236	881	1225	1169	1892	1602	1208	1310	1221	1494	1364
ARID2	809	582	740	839	797	499	822	791	1101	1319	877	696	800	817	866
ARID3A	1390	1840	1312	1764	1455	2098	991	1197	784	699	1219	1547	1297	1598	700
ARID3B	1350	1299	1224	1264	1353	1494	1424	1453	1388	1225	1460	1516	1163	1312	1196
ARID3C	1	8	5	17	9	3	5	0	3	10	5	1	2	9	14
ARID4A	2161	1722	1728	2099	1488	1694	1413	1620	1645	1562	2041	2148	2139	1737	1182
ARID4B	2679	2672	2218	3467	2339	2498	2246	2449	2280	2451	2828	2645	2725	2322	2148
ARID5A	1943	1772	1567	1527	2164	2482	4120	1726	2056	2272	1594	1583	1600	1959	2464
ARID5B	669	424	716	662	628	244	1014	529	1214	1104	560	427	640	670	1491
ARIH1	1352	1245	1423	1449	1765	1327	1903	1886	1739	1990	1485	1479	1372	1338	1881
ARIH2	1622	1519	2242	1614	1839	1419	1842	1340	2355	1878	1588	1564	1495	1912	2097
ARIH2OS	35	43	31	35	54	32	39	24	43	39	43	41	28	45	39
ARL1	234	217	335	278	217	129	255	147	312	302	207	163	216	280	304
ARL10	105	60	137	78	50	30	43	26	96	122	85	80	61	99	65
ARL11	606	899	657	766	626	834	421	500	337	350	732	684	555	576	390
ARL13A	1	0	0	0	0	0	0	0	0	0	0	0	0	0	0
ARL13B	67	93	93	95	86	53	62	43	75	79	83	56	86	77	72
ARL14	0	2	0	0	0	0	0	0	1	0	0	0	0	0	2
ARL14EP	215	207	381	303	170	106	302	132	227	519	151	195	188	404	357
ARL14EPL	0	0	0	0	0	0	1	0	1	1	0	0	0	1	3
ARL15	225	226	193	205	258	217	211	134	148	181	201	229	195	220	252
ARL16	248	335	416	312	306	261	362	190	337	285	323	191	274	326	401
ARL17A	73	45	88	86	256	88	149	58	135	276	92	126	164	127	97
ARL17B	59	14	42	77	82	51	31	61	85	109	56	92	63	47	17
ARL2	140	161	233	130	195	102	170	94	192	194	132	108	114	173	208
ARL2BP	552	620	780	552	584	398	598	422	810	689	424	442	444	597	814
ARL3	225	220	230	208	191	231	169	157	216	145	193	236	152	207	181
ARL4A	113	136	138	97	140	78	180	185	243	157	72	81	135	76	344
ARL4C	2086	2122	4582	3702	2704	1698	3700	1391	4145	2871	2838	2043	3269	3720	4611
ARL4D	21	19	21	14	39	10	21	9	31	24	13	13	10	26	42
ARL5A	458	411	459	550	393	276	417	307	696	585	462	348	477	551	710
ARL5B	824	396	630	636	607	458	1268	705	1163	927	823	825	1055	647	1232
ARL5C	0	0	0	0	1	0	0	0	2	0	1	1	0	1	5
ARL6	40	32	60	49	29	21	42	10	60	47	35	25	31	39	42
ARL6IP1	1173	1259	1479	1675	1131	1140	1520	1285	1639	1414	1320	1252	1174	1447	1557
ARL6IP4	882	1143	1507	967	1395	912	1404	1015	1445	1352	735	743	772	1101	1689
ARL6IP5	2417	3280	3105	3282	3098	2605	3138	2136	3831	2598	2740	2558	2901	3259	3693
ARL6IP6	383	373	351	403	247	465	355	388	301	262	461	293	331	330	347
ARL8A	935	1080	995	1003	1180	1138	1580	1916	1023	1125	1048	1021	869	959	1287
ARL8B	701	1069	1039	903	926	653	1081	861	916	1006	791	728	817	874	1192
ARL9	0	3	2	0	0	1	1	0	3	0	0	0	1	4	0
ARMC1	218	264	322	255	203	150	218	134	290	278	198	174	234	298	256
ARMC10	220	237	268	233	213	201	196	168	289	209	173	188	208	268	237
ARMC12	38	16	36	19	31	30	30	24	49	43	33	16	19	25	31
ARMC2	166	100	105	118	101	111	80	168	140	97	160	146	135	124	68
ARMC3	1	7	3	1	5	3	11	1	10	1	4	2	4	3	6
ARMC4	0	1	0	1	0	1	0	0	3	1	0	0	1	0	1
ARMC5	180	154	238	127	173	98	179	131	172	131	197	149	211	176	200
ARMC6	177	221	285	231	225	141	200	121	218	181	162	147	156	225	253
ARMC7	236	327	340	288	250	343	285	222	220	190	271	290	214	261	187
ARMC8	794	715	841	793	782	686	834	703	776	846	777	697	707	726	882
ARMC9	15	9	16	4	15	7	14	7	21	11	10	10	8	19	10
ARMCX1	7	8	9	12	17	5	21	8	16	14	6	5	7	11	15
ARMCX2	84	47	53	25	37	21	31	14	42	38	27	32	28	59	35
ARMCX3	468	381	458	430	367	267	452	265	518	591	461	311	521	435	433
ARMCX4	89	49	94	65	56	54	67	60	106	171	60	74	34	76	51
ARMCX5	109	77	172	113	127	72	147	66	145	203	78	108	101	156	171
ARMCX5-GPRASP2	8	4	17	12	4	1	5	2	8	7	3	7	6	4	13
ARMCX6	108	128	153	135	127	72	129	80	152	165	114	80	91	118	172
ARMH1	350	281	445	251	500	229	475	540	355	475	431	174	199	386	414
ARMH2	72	66	55	65	41	58	29	34	45	49	53	50	45	56	34
ARMH3	390	403	538	438	532	293	619	431	632	502	406	351	399	488	767
ARMH4	1	0	2	0	0	0	0	1	2	0	0	2	0	0	1
ARMS2	0	0	0	0	0	0	0	0	0	0	0	0	0	0	0
ARMT1	375	457	380	413	274	362	192	206	183	161	432	304	284	298	235
ARNT	950	1028	1030	1227	862	899	843	915	1108	1201	1391	1050	975	1006	843
ARNT2	9	4	5	2	3	0	0	11	0	1	5	7	0	0	0
ARNTL	1336	1202	1218	1420	1509	1353	1141	1393	1270	1310	1223	1454	1093	1161	1108
ARNTL2	10	13	9	10	14	9	18	16	17	15	10	2	15	11	21
ARPC1A	694	940	768	856	830	879	631	717	641	642	816	742	575	782	813
ARPC1B	4899	8790	6741	7402	8489	8570	7062	6241	6250	4853	5945	6236	5459	6986	7776
ARPC2	13265	15998	14260	14053	17158	16594	15571	16068	13133	13096	13385	14287	12150	12721	15291
ARPC3	7019	10495	7659	9246	10495	10531	9688	9870	7592	7242	7351	8895	7256	7644	9389
ARPC4	2614	3676	3591	3416	3797	4053	3650	3519	2664	2224	2557	3387	2591	3013	3377
ARPC4-TTLL3	16	19	27	7	20	26	21	23	15	8	5	12	13	22	9
ARPC5	6785	9540	6233	8015	6081	10474	7408	6237	5219	3473	6413	6178	6149	7605	4893
ARPC5L	370	316	575	365	372	229	593	413	933	666	358	344	327	470	663
ARPIN	132	230	281	177	197	102	232	108	150	268	109	68	79	220	456
ARPP19	1864	1963	2199	2353	1999	2136	2099	2409	2322	2582	2089	1922	1866	1997	2557
ARPP21	10	5	4	14	0	0	0	0	3	6	3	5	0	0	0
ARR3	0	0	1	0	0	0	0	0	0	0	0	0	0	2	1
ARRB1	2783	2318	3327	2696	3807	2878	2671	2629	3725	2621	3784	3403	2481	2883	2817
ARRB2	13611	16056	14629	18566	20893	22727	15797	17673	11844	11471	16347	19303	14596	14419	13972
ARRDC1	1501	1596	1683	1355	2100	1888	1516	2024	1526	1041	1803	1951	1180	1604	1385
ARRDC2	1661	1448	2048	1405	2122	1358	2667	1340	2235	2363	1426	1530	1546	1620	2418
ARRDC3	2670	5371	1769	6269	4220	2587	1958	2483	1773	1989	2798	2584	2703	2772	3348
ARRDC4	785	478	396	330	268	882	600	486	655	475	768	897	348	256	485
ARRDC5	104	93	103	75	70	48	102	67	105	102	75	78	88	117	112
ARSA	1897	2532	2432	2504	3015	3195	1810	2078	2028	1646	2291	2396	1924	2261	2130
ARSB	356	449	408	339	443	444	497	555	340	240	486	330	390	290	445
ARSD	325	436	455	369	492	259	417	274	456	276	344	266	391	456	408
ARSE	0	0	0	0	0	0	0	0	0	0	0	0	0	0	0
ARSF	0	0	0	0	0	0	0	0	0	0	0	0	0	0	0
ARSG	802	938	1046	995	928	1335	771	704	953	853	973	1160	911	933	642
ARSH	0	0	0	0	0	0	0	0	0	0	0	0	0	0	0
ARSI	0	0	0	0	0	0	0	0	0	0	0	0	0	0	1
ARSJ	0	0	13	1	4	7	4	0	2	1	1	1	0	1	4
ARSK	57	56	83	47	24	34	42	24	60	58	51	35	36	53	44
ART1	0	0	0	0	0	0	0	0	0	0	0	0	0	0	0
ART3	0	0	1	0	0	0	0	0	0	0	0	0	0	0	0
ART4	0	0	0	0	0	0	0	0	0	0	0	0	3	0	1
ART5	0	0	0	0	1	0	0	1	0	1	1	0	0	0	0
ARTN	1	1	2	2	3	0	0	1	4	1	2	0	1	0	0
ARV1	87	69	138	92	54	53	58	25	89	65	58	59	74	110	72
ARVCF	37	49	166	36	50	47	86	26	86	26	59	28	28	76	69
ARX	0	0	0	0	0	0	0	0	1	0	0	0	0	1	0
AS3MT	66	96	51	40	77	69	53	31	34	42	49	65	32	68	73
ASAH1	6414	7199	5040	6180	6381	6304	5400	6355	5171	3859	6047	7907	5287	5469	6884
ASAH2	9	15	11	13	3	5	4	0	12	11	4	14	3	10	6
ASAH2B	19	16	40	16	11	6	16	5	14	12	12	30	16	32	18
ASAP1	4304	4415	4182	6271	3729	4171	4159	6130	4429	4020	4415	5786	4266	3249	3322
ASAP2	28	44	39	22	48	17	49	20	92	51	30	27	41	29	42
ASAP3	18	11	28	11	23	6	12	10	30	26	7	9	10	13	40
ASB1	562	569	732	576	517	390	490	313	697	599	479	457	354	682	550
ASB10	0	0	0	0	0	0	0	0	0	0	0	0	0	0	0
ASB11	0	0	0	0	0	0	0	1	0	0	1	1	0	0	0
ASB12	0	0	1	0	1	1	3	1	2	5	0	0	1	1	7
ASB13	98	96	134	85	101	96	132	71	127	118	58	42	77	77	154
ASB14	1	2	5	3	3	0	1	4	7	5	1	4	2	1	5
ASB15	0	0	0	0	0	0	0	0	0	0	0	0	0	0	0
ASB16	2	1	2	0	1	3	1	1	1	4	0	0	1	0	1
ASB17	0	0	0	0	0	0	0	0	0	0	0	0	0	0	0
ASB18	0	0	0	0	0	0	0	0	0	0	0	0	0	0	0
ASB2	15	51	64	54	22	63	49	85	61	32	221	30	45	67	47
ASB3	7	5	11	8	5	3	7	5	5	9	5	11	12	12	9
ASB4	1	0	0	0	0	0	0	0	0	0	0	0	0	0	0
ASB5	0	0	0	0	0	0	0	0	0	0	0	0	0	0	0
ASB6	686	534	753	561	609	538	624	565	725	568	713	610	558	707	603
ASB7	570	611	559	704	551	657	556	628	531	581	574	517	464	575	567
ASB8	763	903	821	847	910	1018	899	1005	819	843	885	851	639	826	748
ASB9	3	1	5	2	5	0	2	1	7	8	3	2	1	5	7
ASCC1	187	185	218	172	210	170	198	144	252	218	217	186	167	207	211
ASCC2	990	905	1254	821	1046	946	1134	787	1249	1063	1204	816	946	1105	1054
ASCC3	473	337	595	494	452	276	558	335	865	822	394	342	579	573	816
ASCL1	0	0	0	0	0	0	0	0	0	0	0	0	0	0	0
ASCL2	42	80	202	90	81	86	95	79	140	63	73	78	107	96	81
ASCL3	0	0	0	0	0	0	0	0	0	0	0	0	0	0	0
ASCL4	1	0	0	0	0	0	0	0	0	1	0	0	0	0	0
ASCL5	0	0	0	0	1	2	0	2	1	1	0	0	0	3	2
ASDURF	0	0	0	0	0	0	0	0	0	0	0	0	0	0	0
ASF1A	265	230	421	284	197	147	220	90	257	253	267	138	192	327	242
ASF1B	383	413	407	496	466	674	172	270	219	137	459	718	328	330	199
ASGR1	59	123	121	59	155	38	155	83	125	70	29	13	58	91	181
ASGR2	60	132	126	127	194	63	241	146	239	173	35	26	85	113	363
ASH1L	2508	1718	2286	2868	2117	1789	1866	2441	2883	3015	2555	2514	2329	2311	2165
ASH2L	683	629	666	626	484	644	478	355	562	417	722	604	588	695	554
ASIC1	18	17	15	5	12	7	61	11	14	36	18	12	6	9	13
ASIC2	0	0	0	0	0	0	0	0	0	0	0	0	0	0	0
ASIC3	91	38	90	26	96	38	92	46	106	100	44	29	44	49	97
ASIC4	0	3	0	0	0	0	3	0	0	1	0	0	0	0	0
ASIC5	0	0	0	0	0	0	0	0	0	0	0	0	0	0	0
ASIP	2	3	0	1	0	0	1	0	1	0	1	0	0	1	0
ASL	320	257	330	261	320	319	348	362	370	274	377	259	212	266	324
ASMT	0	1	0	0	1	0	1	0	1	1	0	1	2	1	0
ASMTL	67	107	141	166	79	119	143	46	217	81	88	145	105	102	76
ASNA1	450	501	620	487	630	530	689	500	617	522	507	443	430	547	726
ASNS	493	444	627	373	474	253	611	229	664	642	392	314	268	519	718
ASNSD1	464	590	501	464	310	483	432	274	302	536	233	400	311	364	448
ASPA	0	0	0	0	0	0	0	0	2	0	0	0	0	0	0
ASPDH	0	0	1	0	0	0	0	0	0	2	0	0	0	0	0
ASPG	1	1	1	1	0	4	0	0	2	1	0	1	0	0	0
ASPH	573	880	552	1374	928	731	725	1795	1146	871	1126	806	808	650	965
ASPHD1	0	1	0	0	0	0	0	0	0	0	1	0	1	0	0
ASPHD2	97	80	111	83	141	115	151	139	128	68	65	50	99	91	130
ASPM	22	23	30	35	31	13	9	45	53	20	53	32	62	29	32
ASPN	0	0	0	0	0	0	0	0	0	0	0	0	0	0	0
ASPRV1	482	301	318	337	542	686	411	333	94	190	293	318	257	107	214
ASPSCR1	161	169	280	159	225	135	263	119	246	232	159	115	168	212	279
ASRGL1	95	54	115	75	105	85	134	183	97	123	215	47	83	100	136
ASS1	0	0	0	0	4	0	0	5	0	0	0	0	1	1	0
ASTE1	198	261	277	269	133	168	143	77	148	168	247	162	145	203	130
ASTL	14	6	13	11	24	15	47	13	30	18	13	27	24	42	39
ASTN1	0	0	0	0	0	0	0	0	0	0	0	0	0	0	0
ASTN2	16	7	11	12	6	7	14	7	16	11	6	14	6	7	6
ASXL1	2676	1739	2706	2145	2593	1502	2594	2029	3219	3465	2211	2281	2009	2401	2879
ASXL2	1940	1453	1786	2120	1327	1253	1191	1456	1804	1691	1972	1824	1849	1710	1281
ASXL3	0	0	0	1	0	0	0	0	2	3	0	0	0	0	0
ASZ1	0	0	0	0	0	0	0	0	0	0	0	0	0	0	0
ATAD1	475	426	530	467	386	323	425	311	533	595	425	416	449	572	524
ATAD2	205	214	263	288	213	148	261	174	387	334	244	208	241	231	337
ATAD2B	565	518	598	708	392	456	442	366	506	463	571	483	502	539	379
ATAD3A	105	111	140	98	163	63	140	90	174	109	106	86	97	121	129
ATAD3B	362	282	470	315	394	229	411	227	518	405	323	306	268	431	388
ATAD3C	3	6	9	6	8	4	8	13	11	13	6	5	5	14	16
ATAD5	94	52	117	93	83	42	76	83	137	150	104	96	69	111	109
ATAT1	106	122	183	128	131	74	156	103	148	150	129	110	98	151	153
ATCAY	0	0	0	0	0	0	0	0	0	0	0	0	0	0	0
ATE1	409	324	475	434	439	295	380	270	497	444	304	293	337	422	466
ATF1	297	260	317	336	227	212	219	180	268	225	286	244	256	280	278
ATF2	785	765	826	899	662	599	589	593	823	769	869	800	789	724	738
ATF3	42	38	47	32	29	48	105	25	57	13	23	19	189	36	57
ATF4	3187	3325	3973	2873	4789	2716	5472	5593	5765	5613	3452	3840	3179	3430	6877
ATF5	122	145	250	122	337	106	281	193	300	240	103	109	238	155	377
ATF6	2281	2530	1812	3449	2085	2782	1917	1706	2041	1822	2415	2207	2336	1903	2099
ATF6B	2039	2221	2586	2181	2430	2101	2335	1849	2460	1950	2107	2139	1984	2190	2451
ATF7	1046	810	979	1046	935	701	729	892	1074	1025	1071	832	906	996	759
ATF7IP	3965	2490	3082	3312	2775	2235	2570	2858	4163	3344	4457	3047	3899	3160	2952
ATF7IP2	221	258	232	131	256	105	221	115	288	340	185	179	164	322	332
ATG10	55	42	92	53	64	37	67	49	68	72	61	41	40	52	72
ATG101	113	203	216	125	138	112	178	92	160	133	185	102	104	150	213
ATG12	721	844	887	869	732	770	799	633	819	748	727	781	611	832	838
ATG13	1650	1769	1845	1875	1772	1819	1543	1428	1784	1577	1966	1930	1600	1626	1669
ATG14	373	357	601	344	560	251	604	440	739	840	357	317	391	510	828
ATG16L1	688	628	851	764	594	533	761	459	800	837	721	664	625	817	793
ATG16L2	17970	22241	14482	22333	20509	28440	12706	15805	11710	8776	23733	25450	16992	18046	9660
ATG2A	2939	2746	2759	2971	3970	4965	3566	5197	2305	3058	3882	3432	3427	3421	2412
ATG2B	1864	1068	1668	1842	1311	1243	1116	1294	2134	1845	1827	1838	1442	1635	1377
ATG3	1774	2419	1781	2099	2488	2343	1988	1732	1465	1233	1834	2173	2276	1878	1885
ATG4A	176	196	216	163	145	105	186	103	189	189	217	126	153	193	203
ATG4B	1257	1276	1610	1396	1394	1426	1192	1041	1354	1028	1586	1299	969	1342	999
ATG4C	154	173	190	136	118	93	126	68	126	113	166	77	119	172	147
ATG4D	304	377	542	391	587	395	775	702	602	702	359	385	350	407	616
ATG5	373	363	431	412	466	299	529	345	564	490	441	365	315	379	588
ATG7	554	834	559	685	688	820	890	566	608	505	828	683	599	662	790
ATG9A	1068	1273	1200	1243	1147	1419	1045	1023	1105	1097	1302	1120	926	1112	999
ATG9B	50	18	39	21	38	16	17	12	21	28	19	14	7	30	16
ATIC	357	391	504	378	210	209	458	179	533	536	286	289	332	511	558
ATL1	22	45	38	35	18	6	23	23	46	22	34	11	21	35	34
ATL2	504	401	593	458	496	372	513	807	543	524	659	411	443	551	602
ATL3	531	656	803	783	493	403	600	435	753	589	464	426	547	569	727
ATM	8102	5016	7791	7887	5029	4648	4368	2845	7732	7224	6182	6153	6123	9197	4909
ATMIN	693	649	930	726	704	510	755	610	989	879	645	629	641	840	926
ATN1	536	397	717	396	517	345	690	522	844	1067	538	461	425	668	815
ATOH1	0	0	0	0	0	0	0	0	0	0	0	0	0	0	0
ATOH7	4	0	0	2	2	0	0	0	0	1	0	1	0	0	0
ATOH8	15	2	1	26	18	1	8	10	3	1	0	7	4	16	2
ATOX1	135	156	171	150	161	126	186	128	173	133	124	127	132	118	177
ATP10A	358	276	622	324	348	171	459	260	581	576	314	291	328	430	377
ATP10B	0	0	0	0	0	0	0	0	0	0	0	0	0	0	0
ATP10D	432	321	578	455	351	312	455	255	590	322	574	196	532	446	458
ATP11A	3685	2917	2949	4246	3134	3779	2348	3167	3179	2475	3456	3741	4060	3081	2484
ATP11AUN	0	0	0	0	0	0	0	0	0	0	0	0	0	0	0
ATP11B	3746	2940	3237	4978	3391	3253	3423	4206	3731	3985	3406	3333	3724	3577	3362
ATP11C	538	420	497	539	399	341	458	378	532	470	486	465	494	497	461
ATP12A	0	1	0	0	1	0	0	0	0	0	0	0	0	0	0
ATP13A1	1087	1085	1574	1087	1313	910	1296	658	1337	1199	968	849	881	1189	1434
ATP13A2	401	458	657	399	469	279	511	282	608	447	311	282	367	491	599
ATP13A3	930	759	1084	1159	1035	676	880	936	1369	1137	913	765	921	1007	1287
ATP13A4	54	47	68	51	28	14	7	12	69	39	26	37	12	40	42
ATP13A5	1	1	0	1	0	0	0	0	0	0	0	0	0	0	0
ATP1A1	3788	3148	4758	3367	4738	2431	4533	3008	5599	5098	2876	2855	3466	3815	5615
ATP1A2	1	0	0	0	1	0	0	0	0	1	0	1	2	0	1
ATP1A3	77	67	159	140	95	28	145	62	221	120	69	80	102	97	124
ATP1A4	10	32	13	21	27	9	0	13	24	0	0	8	1	0	19
ATP1B1	17	38	25	15	39	16	31	21	34	39	16	15	34	22	32
ATP1B2	6	2	9	2	4	1	2	0	2	2	5	1	2	0	1
ATP1B3	345	355	613	445	795	315	631	460	709	431	315	238	463	463	835
ATP1B4	0	0	0	0	0	0	3	0	0	0	0	0	0	0	1
ATP23	40	56	53	37	57	35	68	44	110	36	41	52	69	79	39
ATP2A1	92	48	21	38	60	108	57	63	32	23	51	73	45	28	58
ATP2A2	1528	1120	1953	1477	1823	825	1688	1435	2655	2129	1300	1089	1488	1578	2444
ATP2A3	8574	8247	9540	7698	8138	8756	8315	8872	9328	7244	10570	8283	6119	8619	7522
ATP2B1	3375	3099	2615	3615	5613	2438	5226	6873	3921	5085	2866	3228	3413	2283	5917
ATP2B2	0	2	0	0	0	1	0	0	4	1	0	1	0	0	0
ATP2B3	0	0	0	0	0	0	0	0	0	1	2	0	0	0	0
ATP2B4	3784	4004	5487	6258	3344	2957	2861	3104	5533	3556	4191	3617	4360	3983	3226
ATP2C1	846	633	840	765	642	600	626	638	874	828	909	701	668	824	824
ATP2C2	45	69	18	9	14	0	11	48	5	10	2	12	5	25	1
ATP4A	0	0	0	0	0	0	0	0	0	0	0	0	0	0	0
ATP4B	0	0	0	0	0	0	0	0	0	0	0	0	0	0	0
ATP5F1A	1930	2290	2937	2219	2881	1657	2733	1841	3313	2917	1832	1649	1906	2453	3522
ATP5F1B	2999	3309	4030	3345	4159	2885	4133	2971	4082	4031	3228	2802	3152	3656	5277
ATP5F1C	736	877	1024	851	1002	645	1196	673	1066	1001	751	606	716	971	1393
ATP5F1D	293	327	472	284	567	319	498	321	471	419	255	262	282	355	562
ATP5F1E	2071	3121	2896	2789	3502	3039	3156	3044	2686	2634	1798	2489	2156	2668	3659
ATP5IF1	373	667	636	567	726	598	700	574	587	657	480	482	425	585	693
ATP5MC1	121	186	231	160	224	110	239	143	267	211	111	100	145	191	325
ATP5MC2	1227	1298	1676	1203	1861	1040	1982	1112	1776	1801	851	896	1148	1348	2404
ATP5MC3	433	461	632	425	735	272	737	454	738	644	347	286	392	584	834
ATP5MD	288	355	391	320	355	299	449	309	369	366	224	274	264	386	446
ATP5ME	325	384	490	350	481	384	543	390	435	468	192	291	278	388	625
ATP5MF	109	145	193	132	206	173	224	162	144	156	75	108	121	156	225
ATP5MF-PTCD1	0	0	0	0	0	0	0	0	0	0	0	0	0	0	0
ATP5MG	1465	1805	2112	1564	2310	1507	2242	1610	1949	2130	1179	1359	1444	1847	2538
ATP5MGL	2	4	1	3	5	4	2	1	2	6	2	2	3	3	0
ATP5MPL	433	640	684	541	630	568	678	637	580	635	329	423	372	585	827
ATP5PB	974	1184	1472	1133	1307	1012	1359	1130	1301	1285	819	888	986	1220	1690
ATP5PD	471	551	634	552	672	484	682	392	620	589	388	446	436	641	791
ATP5PF	325	440	489	385	491	371	452	385	453	426	270	327	339	390	536
ATP5PO	641	705	949	678	959	570	978	595	977	1027	599	581	650	776	1160
ATP5S	127	109	134	113	109	52	140	110	189	190	110	100	107	177	183
ATP6AP1	1948	2289	2132	2132	2516	2616	2727	3238	2124	1854	2436	2177	1720	2264	2543
ATP6AP1L	22	28	53	7	15	10	18	16	32	19	36	20	18	44	15
ATP6AP2	1537	2220	2109	2420	2597	2364	2168	2256	2248	1861	2132	1986	1920	2172	2583
ATP6V0A1	1139	1250	1288	1219	1286	1699	985	1285	1012	850	1591	1695	1094	1448	1073
ATP6V0A2	584	515	656	614	487	517	550	631	778	750	936	495	466	705	558
ATP6V0A4	0	0	0	0	0	0	0	0	0	0	0	0	0	0	0
ATP6V0B	5398	5804	4636	6061	7143	6562	5715	7728	4300	4392	6324	6610	5124	4939	5527
ATP6V0C	1770	1801	1913	1747	2818	2213	3053	2936	1965	1851	2121	2041	1649	1774	2703
ATP6V0D1	2564	4288	3050	3477	4347	4523	3610	3796	2574	2159	3298	3550	2601	2908	3497
ATP6V0D2	0	0	0	0	0	0	2	0	0	0	0	0	0	0	0
ATP6V0E1	2489	3301	2605	3307	2833	3195	2970	2564	2351	1990	3359	2704	2315	2438	2999
ATP6V0E2	346	351	454	332	381	187	436	186	472	550	166	280	222	380	430
ATP6V1A	3460	2983	2187	3891	2846	4506	1922	2742	2323	1778	4272	3812	2669	3104	2118
ATP6V1B1	0	0	0	0	0	0	0	0	0	0	0	0	0	0	0
ATP6V1B2	9289	10711	9001	12385	8870	14442	5601	7721	5759	4653	13850	13457	8384	8904	5941
ATP6V1C1	1186	1729	1101	1474	1304	1322	798	843	1040	859	1176	1022	946	1294	897
ATP6V1C2	2	5	3	3	2	1	2	2	4	4	1	4	0	1	5
ATP6V1D	452	557	449	530	424	471	396	384	279	241	527	435	418	416	402
ATP6V1E1	1314	1542	1372	1484	1269	1713	1328	955	934	913	1535	1362	1213	1328	1238
ATP6V1E2	73	75	98	62	84	71	96	37	118	92	72	61	45	69	97
ATP6V1F	451	565	695	552	914	541	1083	654	796	677	460	401	471	574	1081
ATP6V1G1	1521	1600	1517	1525	2042	1670	2202	1601	1778	2072	1451	1587	1582	1640	2213
ATP6V1G2	55	45	44	24	46	23	24	16	31	30	34	43	34	49	15
ATP6V1G3	0	0	0	0	0	0	0	0	0	0	0	0	1	0	0
ATP6V1H	236	323	308	316	277	274	293	199	254	252	308	233	238	315	265
ATP7A	842	765	659	983	611	762	452	591	580	554	1063	961	808	737	448
ATP7B	37	108	53	116	95	69	32	63	34	56	70	74	45	58	53
ATP8A1	1562	1198	1433	1552	1121	1097	1010	952	2017	1432	1432	1460	1532	1751	1239
ATP8A2	35	26	21	19	15	17	11	4	24	26	14	29	21	39	9
ATP8B1	1	2	0	0	0	0	2	0	0	0	0	0	1	1	0
ATP8B2	3012	2250	3518	2636	2187	1445	2122	1538	3659	3744	2568	2135	2076	3044	2744
ATP8B3	91	74	62	48	66	77	73	82	101	48	98	72	72	74	63
ATP8B4	192	169	250	231	127	139	224	305	191	166	242	192	167	164	239
ATP9A	36	94	101	142	59	34	62	46	114	59	67	31	83	62	87
ATP9B	287	212	338	218	303	199	321	241	482	454	332	275	238	322	311
ATPAF1	243	249	337	221	264	187	278	201	352	269	246	183	215	231	320
ATPAF2	183	176	206	126	205	116	207	166	213	233	172	114	148	169	300
ATR	705	449	747	701	548	304	523	341	842	741	613	516	668	768	703
ATRAID	452	487	678	463	634	384	653	437	736	652	357	388	388	534	759
ATRIP	140	146	186	123	100	115	108	79	149	105	145	135	138	132	130
ATRN	446	385	653	447	505	238	507	313	757	567	354	272	397	541	657
ATRNL1	1	0	3	1	0	0	0	0	0	2	0	0	2	0	4
ATRX	2284	1551	2089	2593	1524	1482	1366	1494	2141	1905	2245	2012	2385	2204	1559
ATXN1	1305	1647	1294	1803	1266	1586	1309	1188	1580	1270	1452	1833	1476	1379	1153
ATXN10	292	425	534	385	459	222	543	335	592	571	316	282	371	444	692
ATXN1L	1910	1093	1680	1706	1956	1380	1959	2722	2770	2713	1818	1957	1912	1745	2440
ATXN2	478	431	513	488	410	408	341	342	417	368	426	377	415	468	348
ATXN2L	2459	2193	3465	2416	2699	1786	2963	2448	3087	2969	2241	2125	2305	2795	2820
ATXN3	570	537	477	443	434	359	419	485	633	586	486	423	467	569	525
ATXN3L	0	0	0	0	0	0	0	0	0	0	0	0	0	0	0
ATXN7	2729	2109	2372	3229	2591	2600	2818	2977	2801	3344	3050	2968	3542	2697	2399
ATXN7L1	467	365	469	360	359	256	395	273	568	523	401	336	389	454	447
ATXN7L2	170	144	203	204	202	123	175	134	208	187	170	180	180	192	167
ATXN7L3	2426	2253	2613	2513	2946	2157	3013	3400	2776	2715	2356	2621	2299	2517	3083
ATXN7L3B	1335	1165	1651	1394	1206	846	1494	968	1887	2096	1047	1123	948	1352	1834
AUH	516	398	535	484	408	322	416	375	565	625	509	495	515	493	468
AUNIP	1	1	4	0	5	1	6	3	6	1	1	0	3	2	2
AUP1	2084	2044	2381	1990	2446	1717	2435	2019	2524	2113	1975	1825	1639	2062	2695
AURKA	21	26	30	19	31	24	16	17	16	7	37	15	15	18	16
AURKAIP1	713	747	707	664	940	876	894	728	602	582	621	786	603	603	857
AURKB	34	31	27	33	61	44	51	59	58	38	42	34	52	42	48
AURKC	18	5	19	7	16	8	14	19	24	11	7	13	10	8	20
AUTS2	233	176	451	354	174	188	264	127	494	361	424	300	318	414	358
AVEN	45	34	58	43	36	23	49	34	50	41	47	34	39	57	64
AVIL	722	990	391	733	369	834	214	320	243	194	910	519	566	489	178
AVL9	1373	1423	1227	1635	1266	1405	1012	1058	1305	1126	1584	1355	1191	1390	1125
AVP	1	0	0	1	0	0	3	0	0	0	1	1	0	1	1
AVPI1	3	3	12	12	27	8	55	19	12	30	9	7	16	4	59
AVPR1A	11	15	11	11	10	4	7	8	22	10	22	2	5	14	8
AVPR1B	0	0	0	0	0	0	0	0	0	0	0	0	0	0	1
AVPR2	2	2	7	4	6	1	2	3	5	3	3	0	3	5	3
AWAT1	0	0	0	0	0	0	0	0	0	0	0	0	0	0	0
AWAT2	0	0	0	0	0	0	0	0	0	0	0	0	0	0	0
AXDND1	0	0	1	1	1	0	3	1	2	2	1	1	1	0	1
AXIN1	1208	983	1570	1263	1280	1071	1420	1332	1591	1269	1436	1282	1016	1333	1220
AXIN2	228	149	256	108	376	91	393	144	300	452	118	135	126	201	458
AXL	8	1	15	5	4	3	18	2	7	6	7	0	1	6	25
AZGP1	0	0	0	0	0	0	0	0	0	0	0	0	0	0	0
AZI2	486	576	576	651	576	411	630	413	521	476	475	404	540	568	755
AZIN1	1549	1701	1493	1765	1623	1384	1813	1721	1858	1740	1476	1704	1478	1574	1722
AZIN2	27	27	47	42	34	22	31	20	42	43	17	27	26	31	37
AZU1	19	17	23	39	84	15	43	402	70	78	68	132	42	23	31
B2M	144371	165268	150626	186425	182232	214738	205256	165701	156366	137744	176069	182506	168986	147709	182726
B3GALNT1	4	10	4	9	7	17	7	7	5	9	5	4	4	8	0
B3GALNT2	174	145	277	179	141	158	177	150	249	226	178	128	235	255	183
B3GALT1	0	0	0	0	0	0	0	0	0	0	0	0	0	0	1
B3GALT2	5	21	26	27	7	7	8	2	10	15	7	7	14	10	18
B3GALT4	178	197	188	209	150	208	148	118	141	89	182	182	152	182	126
B3GALT5	0	0	0	0	0	0	0	0	0	0	1	0	0	0	0
B3GALT6	130	176	263	113	135	116	178	56	226	101	119	82	96	184	202
B3GAT1	89	176	599	335	120	152	340	111	647	113	183	221	320	213	157
B3GAT2	0	0	0	3	0	0	0	1	0	0	0	0	0	0	0
B3GAT3	485	450	663	386	582	359	654	393	658	620	451	378	384	621	786
B3GLCT	72	71	124	81	81	33	88	84	147	98	75	68	90	113	123
B3GNT2	506	892	480	735	361	664	657	745	527	447	589	476	579	565	512
B3GNT3	3	1	5	1	1	1	1	0	1	4	3	7	3	4	0
B3GNT4	4	4	2	2	2	4	3	1	1	6	1	2	2	3	2
B3GNT5	2043	822	875	1109	1059	2042	1785	1983	1044	990	1634	1968	1576	1079	753
B3GNT6	0	0	0	0	0	0	0	0	0	1	0	0	0	0	0
B3GNT7	23	16	31	8	36	23	65	10	41	23	67	11	49	30	110
B3GNT8	526	1030	553	802	693	1110	464	436	368	254	701	715	465	875	477
B3GNT9	94	97	95	100	60	131	100	49	75	44	86	92	67	82	60
B3GNTL1	489	676	528	546	559	772	491	749	316	349	527	742	638	514	457
B4GALNT1	0	0	0	0	2	0	0	0	2	0	1	0	0	0	0
B4GALNT2	0	0	1	0	0	0	0	0	0	0	0	0	0	0	0
B4GALNT3	24	25	34	19	8	44	50	29	30	26	23	53	12	9	12
B4GALNT4	20	18	19	15	17	4	30	1	11	33	19	3	18	2	21
B4GALT1	2744	3151	3186	3557	3424	3446	3745	3120	3201	3168	2866	3137	2780	2840	3423
B4GALT2	17	16	29	31	14	12	33	18	34	16	16	19	27	22	21
B4GALT3	743	731	947	772	828	507	791	710	859	873	683	679	630	714	857
B4GALT4	178	177	233	183	133	130	170	144	256	185	159	184	196	214	233
B4GALT5	2876	3776	2842	5718	4087	4637	2953	5486	2401	2036	3273	3617	4160	3080	1905
B4GALT6	23	31	53	31	43	22	26	23	86	19	37	27	26	36	38
B4GALT7	145	149	212	111	155	81	208	118	236	219	144	125	175	182	249
B4GAT1	39	29	72	45	34	17	35	24	58	32	46	26	26	65	41
B9D1	27	11	15	5	13	9	13	10	25	23	11	11	8	15	12
B9D2	195	255	203	222	228	261	174	189	150	139	240	305	190	197	155
BAALC	1	5	5	7	3	0	4	2	16	0	5	4	1	7	2
BAAT	1	2	1	1	2	0	1	2	1	0	0	1	1	0	0
BABAM1	552	580	930	560	846	447	887	486	897	791	554	525	539	697	1005
BABAM2	423	430	431	468	492	415	548	432	446	436	420	392	375	445	569
BACE1	47	61	75	46	67	46	79	56	91	82	38	18	62	93	106
BACE2	119	131	157	103	95	109	122	300	107	193	516	58	82	172	230
BACH1	6769	7007	4441	7693	7737	7197	6360	9039	5775	6512	7009	7425	8168	5525	7576
BACH2	922	790	681	532	839	275	932	405	1250	1476	625	573	490	864	1025
BAD	144	155	185	165	234	220	306	210	204	200	187	179	161	164	236
BAG1	540	597	677	481	700	561	987	752	817	663	592	545	619	539	1041
BAG2	50	37	57	52	36	22	32	21	38	44	36	28	32	35	39
BAG3	116	109	174	128	197	87	280	122	235	335	95	115	103	127	203
BAG4	277	254	208	271	194	198	236	354	251	324	256	233	214	224	236
BAG5	861	800	910	912	748	697	947	1086	1090	1182	842	918	686	766	1062
BAG6	3557	3315	3829	3288	4113	3582	3355	3388	3495	3127	3724	3469	3042	3501	3481
BAGE2	0	0	0	0	0	0	0	0	0	0	0	0	0	0	0
BAHCC1	29	82	86	28	90	40	100	63	112	58	68	19	52	79	144
BAHD1	614	555	891	574	476	450	643	415	773	616	632	500	490	640	568
BAIAP2	110	112	137	103	218	158	74	96	102	64	119	134	124	116	166
BAIAP2L1	6	9	17	5	7	9	17	8	22	21	6	5	5	7	18
BAIAP2L2	36	30	38	17	19	15	23	17	43	31	37	28	16	35	33
BAIAP3	1219	648	633	410	301	237	188	581	704	305	910	364	417	284	426
BAK1	267	524	682	432	561	445	533	696	610	607	544	392	586	350	688
BAMBI	20	10	17	12	6	14	16	19	6	2	29	15	11	11	6
BANF1	345	373	575	313	485	229	404	234	418	333	233	249	318	344	479
BANF2	0	0	0	0	0	0	0	0	0	0	0	0	0	0	0
BANK1	877	711	631	398	502	215	615	194	951	908	674	381	328	783	1268
BANP	947	863	717	721	977	952	802	739	681	618	1209	963	739	695	498
BAP1	1633	1354	1687	1348	1911	1456	2111	2019	1929	1882	1674	1712	1465	1466	2155
BARD1	107	53	42	86	118	40	97	71	150	112	77	48	73	89	94
BARHL1	0	0	0	0	0	0	0	0	0	1	0	0	0	0	0
BARHL2	0	0	0	0	0	0	0	0	0	0	0	0	0	0	0
BARX1	0	0	0	0	0	0	0	0	0	0	0	0	0	0	0
BARX2	0	0	0	0	0	0	0	0	0	0	0	0	0	0	0
BASP1	6275	17507	7209	11427	12311	14162	10006	10528	5862	6224	6182	9396	7494	6614	5791
BATF	119	235	264	208	174	215	257	159	266	194	127	175	158	170	179
BATF2	125	195	250	252	251	671	376	237	183	75	181	191	636	192	329
BATF3	21	32	51	18	38	22	33	16	22	9	12	11	41	32	38
BAX	764	1015	1062	677	1057	1039	1158	1095	982	943	836	902	631	926	1339
BAZ1A	5029	5355	4112	5597	4996	5245	3955	4426	3485	2814	6137	4866	6012	4017	3246
BAZ1B	1325	1035	1650	1334	911	805	902	738	1524	1201	1114	1030	1081	1399	1035
BAZ2A	8074	6528	7665	8966	7940	7874	7283	8770	7801	7999	8524	8020	8557	7328	6131
BAZ2B	4030	3241	2653	4511	2858	4076	2087	4548	2444	2416	4801	3989	4400	4020	1877
BBC3	365	384	324	460	272	458	324	263	243	181	311	450	240	331	150
BBIP1	395	493	402	458	464	540	367	261	300	264	468	458	361	386	324
BBOF1	30	21	35	25	36	11	29	24	30	29	14	33	25	25	31
BBOX1	0	0	0	0	0	0	0	0	0	0	0	0	0	0	0
BBS1	182	166	239	187	158	151	145	113	186	170	244	168	140	191	187
BBS10	190	190	176	204	80	149	66	37	83	72	200	148	129	148	58
BBS12	21	34	28	21	17	21	23	8	23	17	28	11	12	23	14
BBS2	582	470	726	592	576	402	525	391	677	820	474	499	513	635	619
BBS4	135	114	149	116	100	119	166	94	181	126	119	108	98	138	147
BBS5	21	21	55	20	19	12	30	13	28	56	11	27	19	38	38
BBS7	110	100	137	113	87	74	88	59	121	129	115	87	112	117	106
BBS9	119	99	142	157	110	57	147	109	188	154	150	114	110	144	169
BBX	1400	950	1165	1472	980	784	1265	1066	1552	1741	1058	1028	1402	1095	1386
BCAM	1	3	2	1	1	2	0	0	0	0	0	0	1	0	1
BCAN	0	0	0	0	0	1	2	0	1	0	0	0	0	0	1
BCAP29	258	254	327	295	290	202	295	235	414	315	310	205	300	289	413
BCAP31	1605	1794	1768	1917	1833	1892	1801	1753	1677	1313	1635	1676	1291	1625	1839
BCAR1	4	0	7	0	3	4	0	5	3	2	1	0	0	10	1
BCAR3	19	9	28	15	11	4	18	8	21	14	24	7	19	13	19
BCAS1	4	2	3	4	3	0	4	1	7	5	1	6	6	2	44
BCAS2	318	287	369	323	288	250	442	237	307	350	296	267	293	353	411
BCAS3	549	371	486	487	495	504	439	497	453	423	571	521	468	440	398
BCAS4	118	81	81	65	96	35	77	35	92	113	70	85	60	129	113
BCAT1	61	63	118	53	78	54	118	47	136	57	35	29	135	51	81
BCAT2	136	134	229	109	147	81	146	54	170	154	88	80	100	125	159
BCCIP	270	287	357	242	290	159	411	246	454	414	219	235	243	379	487
BCDIN3D	55	76	110	87	84	73	66	28	52	65	44	63	48	76	68
BCHE	0	0	0	0	0	0	0	0	0	0	0	0	0	0	0
BCKDHA	269	351	456	342	548	375	593	342	546	428	316	308	322	404	607
BCKDHB	91	73	135	82	93	56	118	58	141	130	67	82	86	116	126
BCKDK	811	992	939	1094	1209	1311	885	999	793	644	1101	1202	723	949	1007
BCL10	1139	989	872	1170	755	1030	936	1000	837	846	1315	1324	1166	921	877
BCL11A	234	252	215	101	166	71	205	61	300	208	183	105	134	180	294
BCL11B	2775	1351	3029	1788	2071	940	1820	944	3041	2965	1369	1945	1883	2787	2513
BCL2	1717	934	1614	1765	1402	621	2008	627	2406	2140	882	1002	1326	1690	2933
BCL2A1	4233	4563	3763	5439	6586	8326	6334	5473	3007	3080	5190	6465	5263	4463	3620
BCL2L1	454	700	761	711	574	525	775	576	908	459	568	573	733	618	645
BCL2L10	1	2	5	0	2	1	0	2	2	2	1	0	0	2	2
BCL2L11	1072	1776	1444	1930	1099	1625	1339	1031	1323	849	1418	1554	1299	1286	912
BCL2L12	127	134	149	114	157	156	166	118	142	145	155	144	88	142	173
BCL2L13	607	462	760	592	592	456	604	435	792	605	555	507	534	693	717
BCL2L14	5	3	4	2	9	4	6	4	8	11	1	0	1	1	8
BCL2L15	29	31	52	40	34	27	35	25	40	36	21	46	34	29	37
BCL2L2	102	101	192	105	166	85	162	127	202	166	128	73	115	119	237
BCL2L2-PABPN1	0	0	0	0	0	0	0	0	0	0	0	0	0	0	0
BCL3	2424	3150	2168	2495	2960	3401	4718	3217	2606	2364	2424	3293	2882	2007	2591
BCL6	17094	22086	13127	29395	21014	31506	11840	18311	11110	8428	13881	19838	18655	13866	7756
BCL6B	1	0	0	3	0	1	0	0	0	2	1	0	0	1	3
BCL7A	127	230	141	60	174	38	217	35	257	140	114	66	74	120	208
BCL7B	553	561	696	575	883	534	1053	1053	957	884	609	475	564	651	1231
BCL7C	244	244	304	209	291	174	343	204	347	296	208	184	147	301	362
BCL9	345	212	258	248	242	137	238	185	280	266	275	218	189	264	216
BCL9L	3432	2088	4691	2715	2638	1758	2599	1633	4516	3838	2111	2595	2745	4031	2717
BCLAF1	4717	3340	4222	4754	4429	3494	4672	4958	5424	6012	4754	4814	4406	3912	5358
BCLAF3	571	557	509	580	478	498	406	473	595	487	630	611	513	531	427
BCO1	0	0	0	0	0	0	0	0	0	0	0	0	0	0	0
BCO2	22	13	25	34	22	15	21	8	30	28	35	14	19	25	16
BCOR	757	600	989	766	397	499	393	296	613	400	717	744	636	727	355
BCORL1	486	715	459	565	447	562	316	420	320	356	497	522	385	514	250
BCR	1273	825	1371	1137	1207	1090	999	1045	1553	1525	1061	939	843	1059	1198
BCS1L	268	256	334	241	216	136	212	91	272	218	171	163	153	274	191
BDH1	269	156	303	189	246	138	191	87	283	302	203	164	185	295	217
BDH2	89	111	157	141	107	82	114	63	116	122	119	117	83	173	162
BDKRB1	0	0	0	0	0	0	0	0	0	0	0	0	0	0	0
BDKRB2	0	0	0	0	0	0	0	0	1	0	0	0	0	0	0
BDNF	0	0	0	0	0	0	0	1	1	0	1	0	0	3	0
BDP1	1077	607	1168	1223	768	482	765	623	1418	1247	919	892	845	1143	1022
BEAN1	0	0	1	0	0	1	0	4	0	0	0	1	0	1	2
BECN1	1529	1872	1765	2013	1622	1920	1568	1311	1519	1542	1730	1675	1494	1597	1720
BECN2	0	0	0	0	0	0	0	0	0	0	0	0	0	0	0
BEGAIN	77	42	2	9	34	0	54	8	57	52	88	46	61	77	1
BEND2	39	99	35	32	83	14	91	17	202	41	40	19	41	36	60
BEND3	28	13	22	18	18	10	23	18	19	28	16	23	9	16	20
BEND4	53	30	28	19	29	14	35	13	53	50	34	33	20	38	43
BEND5	35	27	25	7	20	6	23	9	35	31	23	20	9	17	37
BEND6	2	0	3	1	1	0	2	1	5	1	0	1	1	0	1
BEND7	147	77	106	85	90	180	100	116	86	79	68	75	52	60	49
BEST1	1842	2781	1798	2077	2037	2938	1252	1410	935	769	1861	2258	1655	1676	982
BEST2	0	2	0	1	3	0	2	0	4	0	0	0	0	0	1
BEST3	0	0	0	0	3	0	2	1	8	0	0	0	1	4	0
BEST4	13	13	26	12	22	16	26	9	25	23	15	11	26	18	27
BET1	90	99	102	123	42	74	60	23	72	55	68	49	79	117	61
BET1L	918	925	1077	885	1132	951	1302	809	1073	1139	985	901	788	1000	1313
BEX1	5	10	3	12	7	9	4	7	2	5	9	6	1	1	4
BEX2	76	75	88	56	93	47	127	62	88	178	34	53	52	91	158
BEX3	109	157	81	67	141	53	168	67	156	172	56	66	67	115	217
BEX4	247	184	247	137	340	118	376	196	367	447	160	178	151	251	549
BEX5	16	11	19	11	24	5	17	8	13	42	7	9	13	10	24
BFAR	399	397	548	477	454	354	480	356	478	472	369	345	361	445	528
BFSP1	7	11	39	38	11	18	34	9	70	27	13	32	34	23	27
BFSP2	0	2	0	2	0	0	1	3	3	3	1	2	1	4	5
BGLAP	1	15	16	11	6	11	6	3	6	4	5	6	6	7	7
BGN	0	0	0	0	0	0	0	1	0	0	0	0	0	0	0
BHLHA15	2	3	1	2	5	1	3	4	10	0	9	1	4	2	3
BHLHA9	0	0	0	0	0	0	0	0	0	0	0	0	0	0	0
BHLHB9	0	1	0	0	0	0	0	0	2	0	0	0	0	0	0
BHLHE22	0	0	0	0	0	0	0	0	0	0	0	0	0	0	0
BHLHE23	0	0	0	0	0	0	0	0	0	0	0	0	0	0	0
BHLHE40	1396	1532	1822	1594	1093	1289	2738	1794	2014	1491	2703	1815	1939	1476	2143
BHLHE41	55	26	28	10	16	5	9	8	14	28	8	8	17	40	18
BHMG1	0	0	0	0	0	0	0	0	0	0	0	0	1	0	0
BHMT	0	0	0	0	0	0	0	0	0	0	0	0	0	0	0
BHMT2	0	0	0	0	0	0	0	0	0	0	0	0	0	0	0
BICC1	0	4	2	6	2	3	6	5	5	4	2	2	6	1	3
BICD1	110	101	129	110	82	33	91	42	150	181	102	75	106	156	115
BICD2	2313	2411	2316	2733	1575	2556	1539	1835	2149	1473	2426	2572	1727	2291	1420
BICDL1	412	375	604	385	544	197	585	279	594	495	276	303	349	598	625
BICDL2	82	48	22	4	23	73	17	8	14	2	12	11	10	11	35
BICRA	652	532	651	482	778	507	814	584	725	692	648	500	681	640	677
BICRAL	1856	1669	1736	2194	1515	1697	1425	1496	2061	1551	1995	2207	1747	1836	1465
BID	1931	2856	1946	2218	3403	2816	2567	2263	1772	1385	2063	2766	2169	1932	1804
BIK	16	27	36	20	19	21	18	23	11	7	29	15	16	25	19
BIN1	702	927	1314	999	887	568	1094	302	908	648	855	748	842	998	868
BIN2	11682	13632	11478	13596	9939	14194	9324	9332	10086	7554	11490	14687	10667	11470	8044
BIN3	712	862	842	845	1398	1031	1306	1581	925	1059	825	911	882	644	1322
BIRC2	1353	1573	1397	1663	1058	1436	1100	1015	1080	1086	1753	1355	1490	1439	1327
BIRC3	1738	2217	2232	1996	2004	787	4059	1479	4329	4403	1484	1424	1454	1836	4685
BIRC5	10	8	11	8	29	6	15	30	34	18	7	9	16	8	19
BIRC6	3708	2239	3577	4424	2171	2214	1910	2221	3588	2745	3627	3187	3131	3454	2243
BIRC7	5	4	4	1	1	0	6	2	4	16	4	2	7	9	2
BIRC8	0	0	0	0	0	0	0	0	0	0	0	0	0	0	0
BIVM	41	47	92	49	66	25	86	34	84	73	49	42	56	75	108
BIVM-ERCC5	0	0	0	0	0	0	0	0	0	0	0	0	0	0	0
BLCAP	790	793	925	786	791	643	765	685	934	787	803	710	679	817	928
BLID	0	0	0	0	0	0	0	0	0	0	0	0	0	0	0
BLK	492	372	447	174	317	125	429	137	675	658	473	190	220	475	1132
BLM	100	118	157	103	56	76	98	69	139	117	188	73	79	95	126
BLMH	282	257	466	283	314	160	359	169	409	371	239	237	268	317	371
BLNK	175	195	180	95	162	42	168	48	301	178	170	110	99	175	262
BLOC1S1	517	778	752	758	823	827	806	892	615	639	614	661	537	606	761
BLOC1S2	818	824	846	854	837	794	956	1057	810	789	842	895	645	714	969
BLOC1S3	393	504	482	436	430	457	544	349	365	414	384	430	367	352	408
BLOC1S4	200	158	257	164	225	137	248	179	223	288	141	156	119	190	287
BLOC1S5	149	161	247	195	146	138	165	81	199	173	150	137	138	184	157
BLOC1S6	718	878	997	788	1080	745	1229	1030	1272	1121	715	757	941	853	1404
BLVRA	178	285	369	273	522	172	538	343	369	264	185	153	303	229	663
BLVRB	212	324	337	260	429	257	468	261	362	267	156	162	232	214	585
BLZF1	405	383	365	356	250	326	262	218	311	220	452	306	368	328	285
BMF	680	839	726	645	726	745	808	531	886	580	770	818	632	608	720
BMI1	8	9	17	13	8	4	6	4	15	20	6	4	8	14	6
BMP1	84	72	87	77	85	34	82	84	148	113	61	39	74	75	143
BMP10	1	4	0	3	0	4	1	1	2	0	1	8	1	2	2
BMP15	0	0	0	0	0	0	0	0	0	0	0	0	0	0	0
BMP2	18	18	4	10	1	30	9	12	24	7	11	15	23	6	9
BMP2K	1377	1723	1390	2136	940	1531	1243	1272	1492	1213	1116	1007	351	1338	1483
BMP3	0	2	0	0	0	0	4	0	2	2	0	1	0	0	1
BMP4	1	0	0	1	0	0	1	0	1	0	0	0	1	1	0
BMP5	0	0	0	0	0	0	0	0	0	0	0	0	0	0	0
BMP6	101	126	106	90	74	95	104	68	170	69	79	94	69	112	102
BMP7	0	0	0	0	0	0	0	0	0	0	0	0	0	0	0
BMP8A	5	5	7	1	9	2	2	6	15	5	6	4	13	6	2
BMP8B	40	24	40	51	59	7	38	50	116	36	30	9	40	32	55
BMPER	0	0	2	0	0	0	0	0	2	1	0	0	1	0	1
BMPR1A	71	50	122	82	63	38	67	44	139	112	48	60	67	68	129
BMPR1B	2	0	2	0	0	0	1	2	0	0	3	1	3	1	1
BMPR2	460	326	538	561	382	225	418	371	652	596	432	342	489	497	600
BMS1	447	359	617	447	414	226	430	227	590	475	317	295	365	534	538
BMT2	515	474	380	509	534	541	525	467	572	459	447	532	439	440	421
BMX	107	191	123	148	117	312	102	119	74	51	68	126	148	178	50
BNC1	0	0	0	0	0	0	0	0	0	0	0	0	0	0	0
BNC2	15	12	100	19	11	29	51	14	67	9	45	7	15	40	38
BNIP1	37	59	53	52	54	20	157	66	84	122	27	39	54	62	154
BNIP2	2100	2517	2230	2689	2804	2620	2918	2993	2703	2651	2245	2337	2249	2224	3162
BNIP3	140	118	182	138	141	80	133	72	143	172	82	99	96	180	151
BNIP3L	2456	2763	2686	3006	3586	3305	3385	3654	2683	2694	2979	3022	2330	2323	3297
BNIPL	59	56	46	55	38	67	24	43	24	24	48	46	30	44	28
BOC	2	2	0	1	0	0	0	0	2	0	0	0	2	0	0
BOD1	149	124	233	162	150	93	189	99	220	259	148	93	116	179	214
BOD1L1	8391	5471	6142	8569	6191	6591	3629	5077	4862	4565	10092	10921	7656	6365	3031
BOD1L2	0	0	0	0	0	0	0	0	0	0	0	0	0	0	0
BOK	0	7	87	3	10	3	23	4	68	6	32	0	0	35	22
BOLA1	43	71	93	52	44	49	46	16	40	51	35	26	26	65	35
BOLA2	0	0	0	0	0	0	0	0	0	0	0	0	0	0	0
BOLA2-SMG1P6	16	29	61	24	17	19	25	21	29	32	51	30	11	19	28
BOLA2B	8	10	12	7	3	60	12	8	12	8	59	5	10	7	23
BOLA3	32	42	37	27	19	19	33	17	57	44	8	16	30	33	41
BOLL	0	0	0	0	0	1	0	0	0	0	0	0	0	0	0
BOP1	199	219	302	180	281	140	284	126	281	225	145	132	177	222	312
BORA	87	93	147	124	58	44	74	42	111	57	97	79	72	91	73
BORCS5	201	141	177	216	122	102	139	174	196	168	178	164	195	186	133
BORCS6	271	294	334	249	283	272	245	237	204	163	240	255	191	264	177
BORCS7	193	219	267	262	418	199	369	195	324	260	202	195	206	278	465
BORCS8	171	252	219	200	215	255	167	217	158	99	206	202	173	195	179
BORCS8-MEF2B	0	0	0	0	0	0	0	0	0	0	0	0	0	0	0
BPGM	224	239	283	232	173	253	204	215	218	176	254	254	286	230	244
BPHL	29	35	54	61	30	26	38	20	50	36	27	28	36	50	62
BPI	20	173	62	232	178	52	214	756	384	226	115	612	194	70	121
BPIFA1	0	0	0	0	0	0	0	0	0	0	0	0	0	0	0
BPIFA2	0	0	0	0	0	0	0	0	0	0	0	0	0	0	0
BPIFA3	0	0	0	0	0	0	0	0	0	0	0	0	0	0	0
BPIFB1	0	0	0	0	0	0	0	0	0	0	0	0	0	0	0
BPIFB2	0	0	0	0	0	0	0	0	0	0	0	0	0	0	0
BPIFB3	0	0	0	0	0	0	1	0	0	0	0	1	0	0	0
BPIFB4	0	1	0	0	0	0	0	0	0	0	0	0	0	0	1
BPIFB6	0	0	0	0	0	0	0	0	0	0	0	0	0	0	0
BPIFC	1	0	0	0	2	0	0	0	0	0	0	0	0	0	2
BPNT1	162	177	226	152	137	107	116	56	140	124	151	138	153	229	154
BPTF	3006	2000	2827	2893	2036	1926	2098	2226	2896	2779	3065	2637	2492	2694	2047
BPY2	0	0	0	0	0	0	0	0	0	0	0	0	0	0	0
BPY2B	0	0	0	0	0	0	0	0	0	0	0	0	0	0	0
BPY2C	0	0	0	0	0	0	0	0	0	0	0	0	0	0	0
BRAF	1244	1243	1067	1586	1068	1110	1037	1464	1320	1440	1574	1402	1200	1147	1072
BRAP	524	533	501	577	435	546	457	404	391	421	503	564	478	506	447
BRAT1	969	1045	998	723	1110	909	1124	920	998	937	910	1188	814	784	871
BRCA1	256	278	211	260	191	288	148	183	178	132	284	269	224	209	125
BRCA2	74	70	93	84	46	40	70	51	77	65	102	54	95	83	91
BRCC3	345	325	390	367	328	278	306	238	407	331	322	305	337	397	372
BRD1	1326	1080	1481	1218	1220	925	1430	994	1331	1614	1328	1222	1111	1361	1395
BRD2	9057	7129	8904	8618	8534	6773	9169	10868	9288	8776	8697	9469	8139	7624	8303
BRD3	850	868	983	848	605	917	547	519	740	576	878	820	682	786	490
BRD3OS	133	120	150	102	101	57	92	59	131	112	78	93	96	120	123
BRD4	2925	2457	2681	2738	3163	2770	2618	2896	2549	2365	2845	3159	2551	2613	2260
BRD7	812	666	1115	888	868	619	1366	645	1129	1172	857	724	748	833	1285
BRD8	1124	1370	1206	1478	731	1172	472	422	612	515	1235	1104	934	964	446
BRD9	768	623	1044	619	696	489	735	563	954	946	760	631	580	841	932
BRDT	0	0	0	0	0	0	1	0	0	0	1	0	0	2	1
BRF1	322	259	498	278	382	188	449	259	417	471	340	217	283	344	454
BRF2	145	148	160	155	137	125	206	108	132	164	138	176	109	108	148
BRI3	1685	2601	1849	1907	2876	2827	2753	2805	1685	1485	1954	2372	1555	1970	2575
BRI3BP	100	85	82	81	90	79	81	141	107	77	172	102	85	115	84
BRICD5	130	103	122	104	129	142	75	122	95	93	126	144	75	98	64
BRINP1	0	0	0	0	0	0	0	0	0	0	0	0	0	0	0
BRINP2	0	0	0	0	0	0	0	0	0	0	0	0	0	0	0
BRINP3	0	0	0	0	0	0	0	0	0	0	0	0	0	0	0
BRIP1	19	15	20	26	33	13	22	17	29	39	39	30	29	31	19
BRIX1	132	159	186	135	168	78	208	108	213	313	120	83	107	203	283
BRK1	1156	1485	1492	1323	1253	1359	1451	1225	1520	1199	1009	1163	1112	1350	1805
BRMS1	701	800	920	810	1018	895	1041	939	848	821	720	873	658	694	998
BRMS1L	35	29	51	35	53	21	61	37	78	76	32	41	37	54	85
BROX	1453	1446	1087	1791	1211	1333	1573	1201	1032	1266	1463	1291	1166	1100	1122
BRPF1	715	711	929	722	1029	642	1185	1277	1181	1174	737	773	623	752	1278
BRPF3	1152	1126	1214	1250	1196	1149	1121	1509	1470	1394	1153	1438	967	1415	991
BRS3	0	0	0	0	0	0	0	0	0	0	0	0	0	0	0
BRSK1	13	9	23	12	12	2	25	6	10	19	14	1	4	15	24
BRSK2	2	0	1	0	5	1	3	2	7	2	2	3	0	7	3
BRWD1	2345	1338	2136	2423	1696	1147	1486	1541	2616	2605	2117	2093	2001	2153	1993
BRWD3	2542	2024	1851	3563	1860	2403	1543	1916	1980	2033	3273	2922	2658	2170	1466
BSCL2	253	272	273	201	318	205	308	210	308	235	216	165	148	226	338
BSDC1	1504	1461	1676	1593	1340	1304	1097	1244	1423	1408	1951	1384	1359	1461	1177
BSG	3454	4474	3035	3808	4521	4599	3291	3708	3027	2576	3671	4021	2702	3506	3156
BSN	1	2	6	1	8	1	6	1	1	2	2	4	4	4	4
BSND	0	0	0	0	0	0	1	0	0	0	0	0	1	0	0
BSPH1	0	0	0	0	0	0	0	0	0	0	0	0	0	0	0
BSPRY	6	0	16	4	5	5	4	9	14	2	7	7	4	5	7
BST1	1356	3384	1333	2769	2181	2504	2264	1886	1557	1068	1506	1786	1724	1631	1878
BST2	514	900	1154	795	1181	792	1834	679	892	557	564	384	977	711	1949
BSX	0	0	0	0	0	0	0	0	0	0	0	0	0	0	0
BTAF1	2380	1487	2572	2638	1624	1318	1750	1708	3443	2586	2194	1865	2090	2517	2344
BTBD1	628	709	825	777	734	538	857	619	1093	945	725	624	647	787	1090
BTBD10	399	554	515	626	493	587	301	327	319	306	470	503	554	579	309
BTBD11	387	198	212	167	318	171	221	189	377	305	266	281	153	322	201
BTBD16	0	0	0	0	0	0	0	0	0	0	0	0	0	0	2
BTBD17	0	0	5	10	0	0	2	0	8	9	0	1	2	2	2
BTBD18	0	0	2	0	0	0	0	0	0	0	0	0	0	0	1
BTBD19	371	179	214	200	235	247	158	226	346	168	319	338	301	292	193
BTBD2	622	491	862	434	651	468	895	456	829	681	584	431	501	678	844
BTBD3	51	69	49	57	58	48	55	44	77	54	46	22	66	66	85
BTBD6	346	353	518	338	364	214	465	348	570	477	394	277	268	414	600
BTBD7	623	492	699	685	495	550	504	683	746	588	712	658	592	710	634
BTBD8	12	5	5	6	2	5	4	8	6	13	8	17	18	2	13
BTBD9	423	367	459	476	443	353	506	526	553	506	413	366	407	397	451
BTC	0	0	0	0	0	0	0	0	0	0	0	0	0	0	1
BTD	437	375	592	552	388	379	404	466	630	629	551	472	378	511	508
BTF3	2811	3151	4017	2954	4437	2160	4498	2642	4737	5314	2261	2417	2742	3593	5768
BTF3L4	535	541	597	447	551	487	521	485	565	514	516	440	470	539	675
BTG1	7184	7801	6593	8668	6842	9056	10654	8757	8718	9945	9079	7798	6802	8163	10266
BTG2	31516	28451	25188	25600	5918	34355	7638	5962	6350	5723	37994	20614	27184	21467	6031
BTG3	42	32	71	72	75	31	164	86	149	151	53	45	75	69	180
BTG4	0	0	1	0	0	0	0	0	0	0	0	0	0	1	1
BTK	1146	1546	1415	1234	1511	1148	1485	1378	1435	1074	2033	940	1249	1216	1470
BTLA	317	305	275	209	147	134	180	76	411	239	282	193	202	288	263
BTN1A1	3	1	5	4	6	3	0	4	3	5	10	6	5	6	5
BTN2A1	4188	3866	3630	3973	3183	4182	2763	2805	3002	2821	5188	4408	3512	3059	2899
BTN2A2	621	480	513	488	452	627	533	281	600	414	795	588	710	469	518
BTN3A1	8425	4937	9290	6060	5775	8341	5305	4105	8077	6135	9516	10351	8558	6881	5772
BTN3A2	4444	4318	5214	2551	3582	4777	3665	2419	4560	2853	3070	4883	4959	4731	1999
BTN3A3	2106	1604	1887	2210	1670	2216	1753	985	2202	1465	2235	2231	2339	2245	1638
BTNL10	0	0	0	0	0	0	0	0	0	0	0	0	0	0	0
BTNL2	0	0	0	0	0	0	0	0	0	0	0	0	0	0	0
BTNL3	0	1	1	1	323	777	0	1	2	156	365	566	1	377	0
BTNL8	919	1169	969	1140	774	1072	673	896	494	273	742	1167	884	554	440
BTNL9	76	40	55	14	11	10	23	85	41	37	17	6	22	44	110
BTRC	200	213	307	225	209	145	277	161	299	293	196	180	165	215	314
BUB1	22	27	27	32	27	13	16	51	58	32	32	12	50	19	37
BUB1B	10	10	8	8	23	8	17	26	31	11	15	11	13	13	18
BUB1B-PAK6	0	0	0	0	1	0	0	0	1	2	0	0	0	0	0
BUB3	1052	936	1207	1225	1092	752	1095	793	1306	1248	905	787	961	1354	1252
BUD13	335	336	364	341	299	311	240	229	258	276	329	287	240	285	228
BUD23	238	286	410	251	345	181	482	252	513	461	295	206	238	299	477
BUD31	822	924	879	955	956	893	1168	993	844	819	928	969	792	712	975
BVES	0	0	2	1	1	0	0	0	0	2	0	0	2	0	0
BYSL	27	46	99	40	59	15	68	56	69	55	26	40	48	32	85
BZW1	1704	1805	1944	2317	1957	1682	2300	2136	2426	2277	2273	1965	1818	1966	2629
BZW2	211	186	214	186	280	132	282	163	283	277	171	151	219	260	311
C10orf105	988	604	394	323	682	753	862	569	738	388	618	792	396	480	432
C10orf111	2	1	1	1	1	1	2	1	1	4	2	1	3	2	4
C10orf113	0	0	0	0	0	0	0	0	0	0	0	0	0	0	0
C10orf120	0	0	0	0	0	0	0	0	0	0	0	0	0	0	0
C10orf126	0	0	0	0	0	0	0	0	0	0	0	0	0	0	0
C10orf142	0	0	0	0	0	0	0	0	0	0	0	0	0	0	0
C10orf143	50	35	67	37	38	16	69	24	77	68	45	40	41	68	69
C10orf25	8	15	7	6	2	8	4	3	6	2	4	3	2	8	2
C10orf53	0	0	0	0	0	0	0	0	1	0	0	0	0	0	0
C10orf55	1	3	1	0	0	2	2	0	1	2	2	2	0	0	1
C10orf62	0	0	0	0	0	0	0	0	0	0	0	0	0	0	0
C10orf67	1	0	3	2	1	1	2	0	0	0	0	1	1	0	3
C10orf71	0	0	0	0	0	0	0	0	0	0	0	0	0	0	0
C10orf82	12	2	5	3	7	2	7	2	1	0	33	0	7	6	3
C10orf88	97	99	158	110	80	62	110	61	146	113	114	101	87	133	134
C10orf90	0	0	0	0	0	0	0	0	0	0	0	0	0	0	1
C10orf95	1	2	0	1	0	2	3	0	1	0	1	1	0	0	0
C10orf99	0	0	0	0	0	0	0	0	0	0	1	0	0	0	0
C11orf1	54	45	72	42	65	16	63	33	71	73	41	37	40	78	87
C11orf16	0	0	0	0	0	0	0	0	0	0	0	0	0	0	0
C11orf21	3084	3542	5191	2998	2995	2946	2859	2011	2246	2648	3590	2528	2963	4096	1781
C11orf24	127	180	203	132	119	80	150	60	214	127	140	81	115	148	173
C11orf40	0	0	0	0	0	0	0	0	0	0	0	0	0	0	0
C11orf42	0	2	1	1	0	0	0	2	0	0	1	1	1	1	0
C11orf44	0	0	0	0	0	0	0	0	0	0	0	0	0	0	0
C11orf45	5	10	5	5	4	3	7	2	24	7	8	11	8	2	12
C11orf49	92	73	130	82	81	63	118	52	136	106	59	75	63	102	134
C11orf52	0	0	0	0	0	0	0	0	0	0	0	0	0	0	0
C11orf53	0	0	0	0	0	0	0	0	0	0	0	0	0	0	0
C11orf54	673	628	560	766	391	766	315	294	463	344	705	605	548	638	341
C11orf58	1294	1198	1526	1385	1344	913	1522	1150	1641	1854	1137	1031	1177	1369	1912
C11orf65	0	3	3	2	4	3	5	2	3	1	5	5	2	4	5
C11orf68	519	678	624	561	533	624	499	326	375	316	485	515	394	529	460
C11orf71	88	114	104	75	81	67	116	64	97	89	64	87	76	69	104
C11orf74	11	19	8	11	24	8	12	9	18	17	13	5	10	13	17
C11orf80	117	141	135	80	105	48	169	81	179	146	112	62	62	102	175
C11orf86	0	0	0	0	0	0	0	0	0	0	0	0	0	0	0
C11orf87	0	0	0	0	0	0	0	0	0	3	0	0	0	0	0
C11orf88	0	0	0	0	0	0	0	0	0	0	0	0	0	0	0
C11orf91	4	4	0	0	2	3	3	2	2	0	0	3	0	1	2
C11orf94	1	1	0	2	2	0	6	1	7	7	2	3	3	2	4
C11orf95	90	64	96	58	81	48	67	32	104	73	66	61	83	97	90
C11orf96	1	2	1	0	0	1	1	0	1	1	0	0	0	1	0
C11orf97	0	0	0	0	0	0	0	0	0	0	0	0	0	0	0
C11orf98	11	2	6	2	4	4	5	1	2	8	5	2	5	5	3
C12orf10	227	255	328	196	276	201	252	177	284	240	182	198	196	241	285
C12orf29	115	81	151	114	89	67	122	69	129	178	96	76	76	110	111
C12orf4	170	185	232	168	133	125	173	122	200	178	159	164	187	215	190
C12orf40	1	1	3	1	0	0	1	1	4	2	0	1	3	3	1
C12orf42	50	37	58	23	31	14	44	12	77	48	33	25	23	43	45
C12orf43	117	142	176	119	135	91	144	104	185	168	114	107	110	148	194
C12orf45	24	30	44	27	56	13	37	21	49	57	24	27	33	31	54
C12orf49	438	487	665	512	413	351	408	335	577	425	601	441	404	552	567
C12orf50	0	0	0	0	0	0	0	0	0	0	1	1	0	0	1
C12orf54	0	0	0	1	2	2	0	0	1	0	0	0	0	2	0
C12orf56	1	2	0	0	0	0	1	0	1	1	0	0	1	1	0
C12orf57	425	398	541	317	513	210	641	247	468	682	315	335	288	508	528
C12orf60	12	19	11	14	9	14	7	3	8	3	10	11	7	9	7
C12orf65	135	168	171	153	107	97	148	47	143	164	108	88	95	205	165
C12orf66	101	69	99	84	73	48	92	44	119	129	70	71	77	116	86
C12orf71	0	0	0	0	0	0	0	0	0	0	0	0	0	0	0
C12orf73	24	39	42	29	32	8	63	14	43	49	26	23	22	38	45
C12orf74	4	1	2	2	0	0	0	0	11	3	0	2	1	5	2
C12orf75	144	199	385	321	204	112	391	138	574	291	168	187	304	282	331
C12orf76	90	102	105	52	47	80	73	36	96	52	85	51	65	78	72
C12orf77	1	0	0	1	0	0	0	1	0	0	0	0	0	0	0
C12orf80	0	0	0	0	0	0	0	0	0	1	0	0	0	0	0
C13orf42	0	0	0	2	1	1	0	1	0	0	0	0	0	0	0
C13orf46	93	37	86	78	100	34	88	47	119	137	52	53	109	126	55
C14orf119	453	632	636	619	392	550	346	171	305	217	609	414	436	543	287
C14orf132	38	25	58	49	34	6	27	26	102	148	11	34	8	29	44
C14orf177	0	0	0	0	0	0	0	0	0	0	0	0	0	0	0
C14orf178	1	3	1	2	2	1	0	0	4	1	1	2	0	2	4
C14orf180	0	0	0	0	0	0	0	0	0	0	0	0	0	0	0
C14orf28	94	95	113	126	59	72	100	54	64	87	86	82	70	79	84
C14orf39	0	0	0	0	0	0	0	0	0	0	0	0	0	0	0
C14orf93	344	333	385	250	275	254	314	215	269	235	275	331	285	259	297
C15orf32	0	0	0	0	0	0	0	0	0	0	0	0	0	0	0
C15orf38-AP3S2	0	0	0	0	0	0	0	0	0	0	0	0	0	0	0
C15orf39	6209	8036	5737	5621	9791	8343	8244	7669	5537	5025	8246	8885	8618	5530	6282
C15orf40	210	184	215	163	192	144	161	125	208	176	148	131	119	182	227
C15orf41	22	35	57	40	22	28	30	26	52	43	36	26	25	33	39
C15orf48	15	9	5	8	7	14	23	9	9	12	11	14	19	10	23
C15orf53	3	2	4	5	2	1	2	0	6	7	4	2	2	1	6
C15orf56	1	1	5	0	0	1	0	0	1	0	1	0	1	5	1
C15orf59	0	0	0	0	1	0	0	0	0	0	0	0	0	0	0
C15orf61	34	36	57	29	52	23	51	51	61	38	44	28	28	43	78
C15orf62	25	13	16	10	16	6	15	20	20	31	6	14	16	15	30
C15orf65	0	7	0	1	2	7	1	2	2	1	4	1	5	6	5
C16orf45	40	31	50	29	17	14	58	23	45	44	21	15	16	34	48
C16orf46	5	6	8	6	14	7	8	9	11	7	15	5	15	12	5
C16orf47	0	0	0	0	0	0	0	0	0	0	0	0	0	0	0
C16orf54	5420	6948	5348	5444	5517	6903	3486	5004	2801	3342	6664	5922	4947	5084	3321
C16orf58	802	596	968	538	697	422	855	398	1011	912	530	543	525	794	930
C16orf70	337	409	461	411	411	299	463	376	551	412	338	292	285	412	487
C16orf71	3	5	1	0	0	1	0	2	0	1	0	0	0	1	2
C16orf72	6336	6407	5575	6911	7436	7316	8312	12912	8552	8622	6450	7753	6689	6334	8128
C16orf74	79	64	74	44	97	59	76	47	72	63	81	62	53	71	90
C16orf78	0	0	0	0	0	0	0	0	0	0	0	0	0	0	0
C16orf82	0	0	0	0	0	0	0	0	0	0	0	0	0	0	0
C16orf86	53	53	85	49	50	46	54	33	64	41	65	36	31	44	59
C16orf87	77	77	98	86	138	48	135	110	203	152	77	55	86	87	183
C16orf89	0	0	1	0	0	0	0	0	0	0	0	0	0	0	0
C16orf90	0	0	0	0	0	0	0	0	0	1	0	0	0	0	0
C16orf91	53	69	62	56	61	46	79	60	85	58	39	43	48	61	101
C16orf92	0	0	0	0	0	0	0	0	0	0	0	0	0	0	0
C16orf95	7	3	12	0	1	5	8	1	7	7	3	7	6	3	7
C16orf96	4	2	1	8	3	2	11	5	10	1	1	2	0	11	8
C16orf97	0	0	0	0	0	0	0	0	0	0	0	0	0	0	0
C17orf100	34	20	21	31	24	33	17	3	15	11	39	39	9	25	19
C17orf102	0	0	0	0	0	0	0	0	0	0	0	0	0	0	0
C17orf107	76	7	31	14	41	15	80	67	54	12	57	80	96	151	95
C17orf112	0	0	0	0	0	0	0	0	0	0	0	0	0	0	0
C17orf113	9	6	10	10	4	4	6	5	12	7	9	5	3	7	11
C17orf47	0	0	0	0	0	0	0	0	0	0	0	0	0	0	0
C17orf49	548	638	718	619	752	580	931	658	811	595	528	651	591	606	893
C17orf50	0	0	0	1	3	1	0	0	3	1	1	1	0	0	1
C17orf51	81	66	88	75	57	45	43	18	60	53	43	41	38	58	30
C17orf53	9	8	11	6	2	7	16	15	13	12	11	4	7	8	11
C17orf58	18	24	29	17	15	10	21	14	25	9	9	14	11	20	14
C17orf64	1	0	2	1	1	0	3	0	0	2	0	0	0	1	0
C17orf67	67	50	73	44	43	31	34	22	65	90	42	52	37	66	58
C17orf75	117	131	191	112	110	57	136	77	186	164	104	89	105	144	158
C17orf77	0	1	0	0	0	0	0	0	0	0	0	0	1	0	0
C17orf78	0	0	0	0	0	0	0	0	0	0	0	0	0	0	0
C17orf80	235	245	303	319	133	212	122	83	219	166	246	190	176	271	170
C17orf82	0	0	0	0	0	0	0	0	0	0	0	0	0	0	0
C17orf97	16	5	75	33	32	13	11	19	2	23	14	36	6	17	7
C17orf98	0	0	0	1	0	0	1	0	0	1	0	0	0	0	1
C17orf99	0	1	0	0	0	0	0	0	0	0	3	1	0	0	0
C18orf12	0	0	0	0	0	0	0	0	0	0	0	0	0	0	0
C18orf21	199	266	263	227	308	182	355	273	318	389	229	201	202	197	337
C18orf25	1070	832	999	1081	1029	1040	1546	1726	1323	1296	1132	1009	1514	1023	1541
C18orf32	29	38	28	25	29	35	44	33	21	22	18	31	20	17	22
C18orf54	46	47	66	57	16	20	27	8	57	39	43	24	56	46	40
C18orf63	0	0	0	0	0	0	0	0	0	1	0	0	0	0	0
C18orf65	5	10	4	5	1	5	6	2	4	1	2	2	0	4	2
C19orf12	332	318	609	371	324	225	409	214	511	473	311	306	416	499	487
C19orf18	13	7	11	3	2	3	11	7	8	6	4	5	3	8	6
C19orf24	149	156	278	146	254	128	256	145	275	255	144	129	156	193	285
C19orf25	274	300	343	318	271	303	242	222	235	185	277	263	258	272	207
C19orf33	8	9	6	3	9	1	16	2	21	18	9	1	6	7	12
C19orf38	895	1674	1173	1092	1617	1595	1572	1379	1129	795	959	1191	1072	1212	1451
C19orf44	30	31	57	39	15	25	39	20	35	32	21	31	23	39	24
C19orf47	188	170	194	155	215	139	202	173	253	238	160	163	157	203	231
C19orf48	121	122	198	88	204	66	222	133	190	268	88	118	115	133	262
C19orf53	362	370	465	332	449	289	553	341	517	450	275	305	301	381	561
C19orf54	125	172	206	160	184	180	148	62	187	184	159	153	135	194	200
C19orf57	8	3	26	9	3	11	13	9	23	6	9	15	7	18	3
C19orf66	1312	1240	1890	1280	1786	1197	2909	1428	1802	1570	1031	1166	1515	1479	2917
C19orf67	1	0	2	2	2	0	0	0	0	0	0	3	1	2	0
C19orf70	150	141	216	141	203	110	255	91	222	198	99	112	136	154	232
C19orf71	108	144	134	88	73	85	79	90	91	125	111	67	95	119	103
C19orf73	6	7	8	3	4	2	5	0	6	3	2	0	2	3	4
C19orf81	0	0	0	0	0	0	1	1	2	1	0	1	0	0	0
C19orf84	1	0	2	4	1	2	1	0	10	0	4	1	2	0	1
C1D	224	263	198	262	195	231	258	193	210	245	222	240	222	226	234
C1GALT1	1324	1014	1410	1239	1421	932	1661	1512	1505	1274	1122	1238	1557	1423	1896
C1GALT1C1	314	338	263	350	275	339	294	206	216	179	327	281	291	252	229
C1GALT1C1L	0	0	0	0	0	0	0	0	0	0	1	0	0	0	0
C1orf100	0	0	0	0	0	0	0	0	0	0	0	0	1	1	0
C1orf105	0	0	0	0	0	0	1	0	0	0	0	0	0	0	0
C1orf109	122	133	189	155	107	91	142	95	180	152	88	93	80	179	134
C1orf112	117	101	149	113	86	78	80	78	127	99	141	98	96	106	57
C1orf115	41	32	46	16	15	19	11	9	65	46	13	12	15	18	36
C1orf116	5	9	10	3	11	12	14	12	16	11	12	8	8	5	11
C1orf122	112	107	129	116	156	110	173	125	131	129	81	132	100	101	164
C1orf123	271	280	374	287	254	194	279	134	300	258	233	224	226	331	250
C1orf127	6	6	5	4	14	5	8	12	8	11	2	0	5	11	14
C1orf131	139	196	196	197	97	142	131	78	108	133	137	131	117	173	119
C1orf141	0	0	0	0	0	0	0	0	0	0	0	0	0	0	0
C1orf146	0	0	0	0	0	0	0	0	0	0	0	0	0	0	0
C1orf158	0	0	0	0	0	0	0	0	0	0	0	0	0	0	0
C1orf159	175	172	260	157	243	110	264	151	303	268	174	166	148	155	226
C1orf162	1123	1347	1579	1182	1767	1165	1753	1119	1272	1114	1271	692	1012	1232	1911
C1orf167	2	5	3	1	2	2	0	3	1	2	2	2	3	0	2
C1orf174	401	343	688	286	375	334	447	338	562	380	340	305	371	523	463
C1orf185	0	0	0	0	0	0	0	0	0	0	0	0	0	0	0
C1orf189	7	5	3	6	4	5	7	3	3	5	3	3	6	10	4
C1orf194	9	10	9	2	6	3	2	7	1	1	10	6	2	7	6
C1orf195	0	0	0	0	0	0	0	0	0	0	0	0	0	0	0
C1orf198	61	56	71	37	58	36	80	30	65	42	43	27	40	67	63
C1orf21	119	162	550	426	211	174	287	137	535	241	221	223	306	341	205
C1orf210	0	0	0	0	0	0	0	0	0	0	2	0	0	0	1
C1orf216	81	90	219	119	119	50	128	55	191	114	82	78	70	103	154
C1orf226	11	19	6	8	17	16	5	4	5	5	4	6	8	11	6
C1orf229	0	0	0	0	0	0	0	2	0	0	0	0	0	0	0
C1orf232	0	0	0	0	0	0	0	0	0	0	0	0	0	0	0
C1orf35	147	157	251	126	153	120	219	152	194	237	124	99	106	163	210
C1orf43	1137	1454	1509	1376	1227	1375	1567	993	1132	1151	1355	1123	1181	1132	1392
C1orf50	82	62	82	74	54	75	80	61	93	91	74	66	64	72	86
C1orf52	1109	861	1036	971	1304	898	1509	1624	1585	1916	1173	1242	1175	1086	1403
C1orf53	0	2	1	1	0	0	0	3	3	0	0	1	0	2	0
C1orf54	16	20	19	23	28	9	43	26	39	43	22	13	22	26	44
C1orf56	29	25	27	13	26	22	21	11	21	11	21	21	11	19	19
C1orf61	4	5	17	7	3	3	18	0	16	8	3	10	5	13	6
C1orf68	0	0	0	0	0	0	0	0	0	0	0	0	0	0	0
C1orf74	16	21	29	36	35	22	37	23	27	19	37	20	19	14	15
C1orf87	1	0	0	0	0	0	2	0	8	1	2	0	0	0	0
C1orf94	0	0	0	0	0	0	0	0	0	0	0	0	0	1	0
C1QA	11	21	38	17	52	6	48	38	133	10	3	0	79	26	38
C1QB	5	4	4	8	12	2	23	11	40	5	0	2	37	10	18
C1QBP	394	376	509	384	537	224	612	341	588	588	264	276	372	482	704
C1QC	0	1	0	1	6	0	10	3	30	0	0	1	14	3	7
C1QL1	0	0	0	0	0	0	2	0	0	0	0	0	1	0	0
C1QL2	0	0	0	0	0	0	0	0	1	0	0	0	0	0	0
C1QL3	0	1	0	0	3	1	0	0	2	0	0	0	0	0	0
C1QL4	0	0	0	0	0	0	0	0	0	0	0	0	0	0	0
C1QTNF1	0	0	2	0	0	0	0	0	0	0	0	0	0	0	0
C1QTNF12	18	16	18	20	27	13	30	14	26	13	23	22	15	16	22
C1QTNF2	0	0	0	0	0	0	0	0	0	0	0	0	0	0	0
C1QTNF3	62	69	96	46	81	33	96	67	88	111	67	75	64	82	77
C1QTNF4	14	5	21	10	15	8	18	17	2	31	1	16	11	5	26
C1QTNF5	0	0	0	0	0	0	0	0	0	0	0	0	0	0	0
C1QTNF6	353	190	247	212	287	161	305	222	383	440	215	287	215	341	338
C1QTNF7	0	0	0	0	0	0	0	0	0	0	0	0	0	0	0
C1QTNF8	0	0	0	0	0	0	0	0	0	0	0	0	0	0	0
C1QTNF9	0	2	4	1	1	0	1	1	3	2	0	1	4	2	1
C1QTNF9B	0	0	0	0	0	0	0	0	0	0	0	0	0	0	0
C1R	80	79	88	77	142	120	136	114	91	99	80	109	81	74	99
C1RL	2084	2747	2097	2547	2252	2854	2055	2165	1674	1647	2419	2453	2147	1943	1338
C1S	11	13	26	12	20	14	13	9	23	16	10	9	9	23	20
C2	23	41	51	32	95	48	86	48	62	26	9	8	99	32	71
C20orf141	0	0	0	0	0	0	0	0	0	0	0	0	0	0	0
C20orf144	0	0	0	0	0	0	0	0	0	0	0	0	0	0	0
C20orf173	0	0	0	0	0	0	0	0	0	0	0	0	0	0	0
C20orf194	184	183	261	160	201	86	175	145	366	282	131	118	198	263	310
C20orf196	116	132	137	80	94	59	124	84	131	133	85	107	70	130	121
C20orf197	189	211	206	229	169	285	187	313	337	280	278	285	147	222	179
C20orf202	0	1	2	3	5	0	7	2	11	4	0	2	0	3	5
C20orf203	2	1	5	0	7	0	4	0	0	2	2	2	1	6	1
C20orf204	23	9	46	10	9	7	23	6	25	13	10	24	8	19	39
C20orf27	197	206	478	169	557	106	441	225	318	214	97	130	218	186	386
C20orf78	0	0	0	0	0	0	0	0	0	0	0	0	0	0	0
C20orf85	0	0	0	0	0	0	0	0	0	0	0	0	0	0	0
C20orf96	50	55	48	43	52	30	63	37	91	56	41	38	27	61	71
C21orf140	0	0	0	0	0	0	0	0	0	0	0	0	0	0	0
C21orf2	289	174	406	176	252	209	409	153	303	396	213	162	153	338	394
C21orf58	91	60	88	57	91	33	67	59	174	114	54	65	61	115	71
C21orf59-TCP10L	0	1	0	0	0	0	0	0	0	1	0	0	0	1	0
C21orf62	0	0	0	1	1	0	0	1	0	0	0	0	0	1	0
C21orf91	676	652	796	899	350	570	373	251	531	430	882	628	759	885	382
C22orf15	4	8	11	9	4	4	3	5	14	8	2	13	5	9	3
C22orf23	1	1	0	0	1	1	0	0	0	1	0	0	2	0	1
C22orf24	1	0	2	2	3	0	3	2	1	3	1	2	2	0	1
C22orf31	0	1	0	0	0	2	1	0	0	0	0	0	0	0	0
C22orf34	382	281	242	206	252	207	201	218	249	317	183	251	221	344	184
C22orf39	256	314	321	239	328	280	270	224	342	286	257	262	234	282	283
C22orf42	0	2	0	0	0	0	2	0	0	0	0	0	0	2	1
C22orf46	290	154	332	197	179	122	196	139	334	304	208	201	204	260	240
C2CD2	170	121	199	113	153	90	149	110	197	218	88	92	152	167	191
C2CD2L	1102	944	1010	964	963	1011	735	1154	764	726	1143	980	752	931	710
C2CD3	818	580	791	720	622	592	686	682	879	796	921	722	778	717	575
C2CD4A	0	0	0	0	1	0	0	0	0	0	0	0	0	0	0
C2CD4B	0	0	0	0	0	0	0	0	2	0	0	0	0	0	0
C2CD4C	0	0	0	0	0	0	0	0	0	0	0	0	0	0	0
C2CD4D	4	2	8	9	0	4	0	1	4	2	2	3	1	4	6
C2CD5	1081	922	1204	1096	832	837	749	476	1034	889	1026	1065	846	1182	959
C2CD6	1	1	0	2	0	0	0	1	2	2	0	1	2	3	1
C2orf15	20	9	14	13	16	14	13	6	9	19	7	8	10	24	18
C2orf16	0	0	0	0	0	0	0	0	0	0	0	0	0	0	0
C2orf27A	41	2	58	20	23	21	29	22	75	43	40	28	29	7	56
C2orf27B	1	0	0	0	1	0	0	0	0	0	0	0	0	0	2
C2orf40	10	7	8	3	5	2	4	6	2	10	4	9	3	8	5
[truncated: 18,031 more rows]

## Sheet: Sheet3 Proteomic data  
Accession	ProteinDescriptions	Gene Name	MW [KDa]	Qvalue	Cscore	PBS_1	PBS_2	PBS_3	PBS_4	PBS_5	PBS_6	HC_1	HC_2	HC_3	HC_4	HC_5	HC_6	NPBS_1	NPBS_2	NPBS_3	NPBS_4	NPBS_5	NPBS_6
A0A075B6H7	Probable non-functional immunoglobulin kappa variable 3-7	IGKV3-7	12.7835	4.9001e-09	0.705982	660.472	3724.97	2025.53	2199.8	2345.19	3629.66	8751.76	3713.67	1877.23	4919.46	3500.96	6012.08	2920.25	8702.61	2406.54	1957.39	1683.08	4119.25
A0A075B6H9	Immunoglobulin lambda variable 4-69	IGLV4-69	12.7733	1.58043e-08	0.702209	104.805	102.566	74.5765		65.4989	267.383	179.111	104.932	52.3844		72.724	139.893	151.436	76.6553	40.8236	38.615	60.3642	102.737
A0A075B6I0	Immunoglobulin lambda variable 8-61	IGLV8-61	12.8144	4.98962e-07	0.690192	590.913	448.179	311.7	127.698		303.591	1325.48	256.512	223.405	636.994	582.88	421.421	382.613	416.653	272.898	498.637
A0A075B6J9	Immunoglobulin lambda variable 2-18	IGLV2-18	12.4117	5.89213e-09	0.705424	458.51	380.452	260.639	488.055	247.662	310.893	706.495	218.623	434.445	189.077	425.295	256.015	555.492	302.862	439.529	336.986	133.268	326.908
A0A075B6K0	Immunoglobulin lambda variable 3-16	IGLV3-16	12.4661	0.00155646	0.653746	204.483	94.3772	65.0172		69.2467	88.3628	132.139	76.4266	101.42	25.3067	63.3368	84.7085	53.9382	102.804	99.1125	88.8636		137.575
A0A075B6K4	Immunoglobulin lambda variable 3-10	IGLV3-10	12.4408	4.6329e-06	0.681179	262.259	358.467	136.286	80.7492	65.6506	327.761	178.703	267.224	283.259	172.974	124.828	421.688	294.986	209.397	107.444	106.425	70.3435	182.771
A0A075B6K5	Immunoglobulin lambda variable 3-9	IGLV3-9	12.3317	3.2257e-10	0.713898	471.31	796.059	430.628	451.57	681.79	933.306	1243.04	335.377	544.76	458.583	409.848	512.833	635.206	1124.28	366.184	747.683	179.997	880.119
A0A075B6P5	Immunoglobulin kappa variable 2-28	IGKV2-28	12.9567	0.000865568	0.657481	172.132	146.119	83.416	179.735	134.156	229.229	186.357	83.5258	122.223	40.0267	171.66	157.793	143.412	195.939	118.352	113.535
A0A075B6Q5	Immunoglobulin heavy variable 3-64	IGHV3-64	12.8907	5.87839e-06	0.680091	183.66	139.115	140.999	174.167	1322.9	657.163	413.564	918.281	781.029	212.077	1834.26	268.149	578.643	978.908	290.557	542.716	124.031	1428.79
A0A075B6R2	Immunoglobulin heavy variable 4-4	IGHV4-4	12.8477	8.1383e-07	0.688338	960.673	1702.56	1143.44	1282.94	1510.33	2392.65	2770.52	968.73	950.661	1282.6	1310	1207.94	1758.5	1961.16	942.631	1032.8	663.086	2173.08
A0A075B6R9	Probable non-functional immunoglobulin kappa variable 2D-24	IGKV2D-24	13.0789	9.6467e-07	0.687644	427.923	767.326	350.727	928.871	384.17	1270.08	761.702	646.29	345.006	727.148	366.319	900.264	297.512	1074.6	299.139	486.075	309.583	529.637
A0A075B6S5	Immunoglobulin kappa variable 1-27	IGKV1-27	12.7115	4.33365e-08	0.698911	197.229	337.165	161.278	289.793	588.096	417.049	399.249	267.959	254.162	212.715	382.807	261.928	301.735	278.252	324.23	92.1692	52.1136	259.022
A0A075B6S9	Probable non-functional immunoglobulinn kappa variable 1-37	IGKV1-37	12.6884	0.000101803	0.666857	57.6219			40.8822	125.031	146.374	85.5372		92.8646		29.4038			319.218	52.758	26.642		65.6009
A0A087WSX0	Immunoglobulin lambda variable 5-45	IGLV5-45	13.1618	6.887e-07	0.688995	310.108	365.996	325.336	176.153	47.1213	309.367	371.648	47.3176		251.86	302.61	140.964	182.236	287.553	106.401	460.792	171.942	153.789
A0A087WSY6	Immunoglobulin kappa variable 3D-15	IGKV3D-15	12.5342	1.874e-10	0.715486	298.009	353.859	228.361	314.539	410.315	450.158	383.198	233.527	136.828	233.749	229.238	255.429	263.122	512.258	321.025	338.39	56.0671	288.5
A0A087WW87	Immunoglobulin kappa variable 2-40	IGKV2-40	13.3101	0.00265586	0.64831	55.411	43.711		48.9383								70.1074	61.1251	84.3985	67.6909	137.3		33.9239
A0A0A0MRZ8	Immunoglobulin kappa variable 3D-11	IGKV3D-11	12.6252	1.12235e-08	0.703339	4513.95	4548.01	4513.88	7003.55	5795.27	7396.82	7990.24	4040.72	2679.97	5191.41	4421.87	4386.5	3319.3	8015.71	3187.11	2587.93	2503.76	3967.78
A0A0A0MS14	Immunoglobulin heavy variable 1-45	IGHV1-45	13.5084	0.00137727	0.654656	378.405	183.104	369.383	388.428	171.791	460.571	260.743	137.594	96.6649	112.216	106.372	326.464	542.311	246.303	226.296	105.866	82.3057	116.921
A0A0A0MS15	Immunoglobulin heavy variable 3-49	IGHV3-49	13.0559	1.2121e-07	0.69538	394.884	484.084	463.042	360.571	315.031	417.666	986.6	275.905	175.82	449.565	548.807	436.001	379.389	541.851	350.891	277.62	174.51	708.181
A0A0A0MT36	Immunoglobulin kappa variable 6D-21	IGKV6D-21	12.3399	5.7587e-08	0.697943	345.132	130.44	217.735	28.3944	117.783	70.8099	291.216	41.2338	49.704	31.0924	133.681	250.217	249.384	34.47	116.333	109.217	49.2342	148.191
A0A0B4J1U7	Immunoglobulin heavy variable 6-1	IGHV6-1	13.4813	0.00559112	0.632355	91.7294	87.532		65.4936		131.882	61.6438		54.9024		47.1738	47.5711	92.8784		36.7703	37.8809		63.6664
A0A0B4J1V0	Immunoglobulin heavy variable 3-15	IGHV3-15	12.9258	0.000705533	0.65854	63.1029	130.365	49.4559	96.1599	49.6577	86.3708	113.48	19.9562	47.2314		40.3086	81.3595	56.0164	76.9526	59.2849	115.058	26.3168	35.6238
A0A0B4J1X8	Immunoglobulin heavy variable 3-43	IGHV3-43	13.0768	0.000496807	0.660216	1260.37	938.412	648.261	707.244	852.281	1363.7	2065.63	795.88	428.405	589.02	706.919	513.408	1118.38	1351.17	983.879	762.641	369.441	1248.01
A0A0B4J1Y8	Immunoglobulin lambda variable 9-49	IGLV9-49	13.0237	2.20626e-06	0.684346	904.469	590.285	789.094	434.502	306.548	302.004		360.176		509.814	315.887	271.741	491.938	679.507	190	453.395	200.185	575.715
A0A0B4J1Y9	Immunoglobulin heavy variable 3-72	IGHV3-72	13.2029	2.50498e-05	0.673323	10768.4	7823.42	9079.87	7385.01	15569	7601.32	18701.4	4449.87	5539.65	10364.1	7415.98	9255	8190.44	13846.1	7054.93	7219.85	6887.03	7796.36
A0A0B4J2D9	Immunoglobulin kappa variable 1D-13	IGKV1D-13	12.5693	7.78064e-05	0.668014					178.599		538.096	418.379		543.164			17.1243					47.4347
A0A0C4DH24	Immunoglobulin kappa variable 6-21	IGKV6-21	12.43	0.00394579	0.640478						276.605		126.576		58.3806	53.1133	94.6331				273.005
A0A0C4DH25	Immunoglobulin kappa variable 3D-20	IGKV3D-20	12.5151	2.09149e-07	0.693396	2297.68	1749.75	1757.4	1229.34	1715.49	3817.39	2634.85	1557.43	1077	1173.2	2374.36	1727.61	1158.36	3559.87	1310.52	1121.68	609.511	2246.24
A0A0C4DH29	Immunoglobulin heavy variable 1-3	IGHV1-3	13.0077	0.00274896	0.647727	144.454	130.438		52.8672	53.528	149.423	123.036	134.962	125.474	180.909	154.456	106.223	57.4325	52.3817	129.528			110.38
A0A0C4DH31	Immunoglobulin heavy variable 1-18	IGHV1-18	12.8204	0.00134199	0.654878	60.6397	37.6739		20.6397	52.3428	50.5627	53.0677	50.6944	28.7036	110.711	36.3783	42.1789	23.774		53.7879	49.1836		68.4786
A0A0C4DH34	Immunoglobulin heavy variable 4-28	IGHV4-28	13.1241	0.0006475	0.658965	73.9531	85.7316	45.6357	119.135	116.154	110.608	166.705	86.3786	54.6035	116.155	64.7228	64.3337	90.7652	199.126	64.4155	64.175		382.941
A0A0C4DH35	Probable non-functional immunoglobulin heavy variable 3-35	IGHV3-35	12.8104	1.13191e-07	0.695628	2180.32	2159.6	1612.52	1241.03	1301.7	1756.53	2091.93	1082.79	990.341	1322.17	1410.46	1830.23	1735.8	2368.91	1164.92	1180.88	999.896	2064.7
A0A0C4DH36	Probable non-functional immunoglobulin heavy variable 3-38	IGHV3-38	12.7585	0.00338623	0.644173	332.917	370.545	279.583	262.448	268.355	347.306	543.601	199.146	132.142	243.859	296.457	630.782	275.13	648.886	251.144	313.882	139.161	379.049
A0A0C4DH38	Immunoglobulin heavy variable 5-51	IGHV5-51	12.6745	1.94822e-13	0.733397	2786.83	3285.61	2194.48	1936.45	1849.75	3424.85	4632.98	1818.13	1725.88	2347.25	2635.12	2560.62	2468.27	3491.67	2109.47	2307.95	997.722	3013.81
A0A0C4DH67	Immunoglobulin kappa variable 1-8	IGKV1-8	12.5373	4.17539e-05	0.670849		106.963		22.7695	52.6227	40.3872	21.6415	58.7114	93.6296	245.219	38.56			48.8256		115.296		21.3932
A0A0J9YX35	Immunoglobulin heavy variable 3-64D	IGHV3-64D	12.8226	0.000938996	0.657031	635.958	831.464	411.38	418.815	339.484	698.701	577.857	435.028	456.097	503.185	436.12	565.148	445.548	611.767	302.613	351.978	224.082	489.151
A2NJV5	Immunoglobulin kappa variable 2-29	IGKV2-29	13.085	3.05815e-07	0.691979	3293.3	1371.34	1146.77	1597.3	1410.29	2141.07	2962.35	1045.72	1162.63	1381.81	1329.88	1969.11	1758.13	1816.78	1255.64	1419.09	902.629	1051.75
B9A064	Immunoglobulin lambda-like polypeptide 5	IGLL5	23.0632	9.02857e-09	0.704048	22337.4	15585.4	11932.5	25676.1	14914.6	36048.3	35058	19950	10376.7	14992.7	10650.5	22810.8	12163	17667.5	17457.6	11756.1	9233.97	11358
O00187	Mannan-binding lectin serine protease 2	MASP2	75.7024	1.33096e-11	0.722629	295.035	289.25	302.488	412.12	242.072	303.079	227.886	237.007	326.148	348.953	198.471	340.876	297.827	268.289	378.837	351.881	377.234	393.509
O00533	Neural cell adhesion molecule L1-like protein	CHL1	135.071	0.00701404	0.62611	65.0249	97.9115	66.7002	75.8724	197.849	83.7258	52.8575	63.3529	74.8939	107.931	62.8357	58.134	42.9667	74.1608	39.64	63.5718	87.0373	37.0007
O14791	Apolipoprotein L1	APOL1	43.9742	1.16733e-15	0.746414	3746.61	3254.65	3733.14	3353.57	2583.11	2482.55	3279.2	2800.91	3546.31	4571.94	3215.06	3215.36	3186.3	2571.92	2218.61	2372.76	5004.05	3505.55
O43866	CD5 antigen-like	CD5L	38.0878	1.32933e-14	0.740862	1504.13	2500.76	1070.02	1240.73	724.845	5695.45	4237.06	1592.1	958.068	1879.12	2550	2361.17	2484.25	1195.31	1288.07	1253.17	1590.4	2201.55
O60306	RNA helicase aquarius	AQR	171.295	0.00390956	0.640737	93.3565	83.824	85.7313	72.4559	45.0805	61.4738	54.9983	53.5094	85.7742	68.5172	52.4513	65.9162	65.6302	59.1338	61.8682	87.2731	85.6184	91.3118
O75636	Ficolin-3	FCN3	32.903	3.53571e-13	0.731798	1574.96	1677.99	2016.27	2032.31	666.437	1043.5	684.724	1528.96	2076.92	2483.18	926.993	1801.06	1171.89	914.119	1054.34	1110.98	1196.68	1735.01
O75882	Attractin	ATRN	158.537	6.64278e-11	0.718397	1385.81	1263.21	1151.31	1044.34	817.656	1210.81	960.421	1256.48	1069.56	1487	972.004	1211.22	984.906	1018.01	791.987	1044.65	1736.08	1230.94
O95445	Apolipoprotein M	APOM	21.2533	1.08758e-07	0.69578	318.053	362.609	345.747	396.09	369.439	397.338	335.05	593.977	418.827	428.218	517.101	453.837	313.313	235.38	288.665	375.04	572.368	342.573
O95497	Pantetheinase	VNN1	57.0117	0.000320615	0.662111		7.02539	29.9858	22.8477	15.6408	6.87653	15.5044		29.1327	14.2802		26.1524	37.3949	23.095	19.7833	10.759	26.8887	56.7254
P00450	Ceruloplasmin	CP	122.205	1.16733e-15	0.746414	54028.4	38648.4	37478.1	30271.6	38743	34372.3	42781.5	35752	31220.7	46434.2	39140.1	36306.3	37391.3	36765.9	37504.2	39068.7	46654.1	45097.7
P00488	Coagulation factor XIII A chain	F13A1	83.2673	7.0151e-14	0.736086	274.524	306.568	344.324	472.048	491.115	440.159	300.786	321.672	317.594	480.43	269.115	424.372	338.242	186.133	350.699	290.443	389.851	423.434
P00734	Prothrombin	F2	70.0369	1.33371e-13	0.734512	11301.8	15541.1	16667	13332.4	12292.4	11748.4	11901.5	17932.8	13212.9	19973.1	13903.2	13527.4	13390.3	11595.5	12522.6	14695.5	17486.8	12764.9
P00736	Complement C1r subcomponent	C1R	80.1185	3.70134e-12	0.725902	1832.94	1632.75	1731.85	1552.82	2003.54	1588.58	1176.61	1700.95	1640.72	2101.05	1926.6	1809.75	1865.62	1899.61	1484.57	2029.77	1701.69	2159.15
P00738	Haptoglobin	HP	45.2053	2.58391e-14	0.738944	157170	177437	96320.3	24785.3	114993	113943	93615.6	17360.4	144653	71301.7	109366	145972	114416	115585	149148	109291	197056	178887
P00739	Haptoglobin-related protein	HPR	39.0296	2.78697e-14	0.738609	1868.63	1543.11	1175.2	1237.73	1618.75	1179.73	1326.94	214.697	2246.8	1540.25	1485.82	1342.22	1624.63	1030.14	1204.85	518.474	2229.08	1853.97
P00740	Coagulation factor IX	F9	51.7784	3.34906e-10	0.713779	995.488	921.099	990.993	847.686	875.579	771.827	580.887	739.286	769.391	781.671	651.48	995.975	918.258	1031.49	876.457	940.686	1076.03	1000.7
P00742	Coagulation factor X	F10	54.7317	1.30088e-10	0.716535	952.448	973.107	1059.02	1012.95	898.197	814.051	809.321	1023.29	831.268	1371.66	820.086	1360.41	762.343	979.925	716.448	761.225	1045.85	851.088
P00747	Plasminogen	PLG	90.569	3.42012e-14	0.738075	4143.23	4378.04	4062.18	4243.37	3951.21	3254.17	4727.55	11132	5125.55	4632.17	6546.02	4983.28	4104.67	4734.74	2561.47	6700.03	5295.76	2884.42
P00748	Coagulation factor XII	F12	67.7921	3.11493e-13	0.732139	944.213	1568.27	1250.69	1267.24	694.166	703.376	639.413	2245.85	1586.61	875.864	1532.33	1740.1	703.157	1488.07	1279.64	923.162	2093.71	881.134
P00751	Complement factor B	CFB	85.5329	1.16733e-15	0.746414	33638	16458.7	16456.5	15124.6	18647.4	16149.7	14845.7	15191.1	17063.8	23189.2	16456.4	19329.1	17897.5	15029.8	20710.1	22408.4	25540.1	21053.8
P00915	Carbonic anhydrase 1	CA1	28.8702	1.03672e-11	0.723324	62.4444	56.9889	87.0653	168.041	100.294	70.6327	41.7449	31.0271	75.8949	156.744	73.1166	101.741	54.2722	63.0505	129.711	88.5175	157.974	81.5993
P00918	Carbonic anhydrase 2	CA2	29.2461	0.00352364	0.643205	136.306	143.679	161.952	177.111	121.31	106.712	133.153		142.926	167.172	79.1314	3.55809	103.64	147.346	163.88	129.961	192.36	136.342
P01008	Antithrombin-III	SERPINC1	52.6024	8.46261e-15	0.741851	19750.2	23127.3	26708.5	22254.4	19820.5	18418.8	22096.5	28841.7	24770.9	32669.3	25075	30007.1	18368.2	19930.6	18671.1	21389.5	27480.7	20552.7
P01009	Alpha-1-antitrypsin	SERPINA1	46.7366	1.53991e-12	0.728103	49077.3	50355	56308.9	38054.2	47802.6	40333.7	45175.9	43232.7	43225.7	54169.9	47294.1	56613.2	38953.3	37864.7	47054.2	43514.9	42600.7	46953.8
P01011	Alpha-1-antichymotrypsin	SERPINA3	47.6509	1.42546e-12	0.728361	23098.9	30098.1	29512.2	25172.4	29846.5	23793	23172	29257	22989.5	34168.8	24024.2	27484.4	21278.9	19365.9	39853.9	26401.6	27298.1	23604.3
P01019	Angiotensinogen	AGT	53.1542	1.16733e-15	0.746414	11169.6	9260.07	11748.2	13063.1	11711.9	11811.6	10119.5	13443.1	10006.7	16854.9	9670.83	14694	10195.5	10492.5	10191	12174.7	19033.8	12618.4
P01023	Alpha-2-macroglobulin	A2M	163.291	1.16733e-15	0.746414	119944	92431.6	97424.4	87408	89508	75587.9	128880	97613.4	116094	180281	153086	136877	78639	71470.6	68612.9	102843	85092.1	79771.3
P01024	Complement C3	C3	187.148	1.16733e-15	0.746414	146600	126134	110334	107070	116467	104265	99652.2	110377	109437	158882	98730.6	127787	114258	109734	110774	121784	141667	134800
P01031	Complement C5	C5	188.305	1.71899e-13	0.733737	2989.91	2581.82	2348.21	2295.27	2539.79	2126.05	2185.09	2556.44	2322.22	2552.18	2710.23	2244.43	2667.05	2917.72	3124.68	3768.61	2415.32	2615.58
P01042	Kininogen-1	KNG1	71.9574	5.05366e-14	0.736865	32441.3	30260.5	31294.9	28874.5	28619.5	26061.4	27306.4	31604.9	27872.6	38121.4	25630	30692.9	26457.9	27817.8	23865.3	26602.9	44111	33085.1
P01344	Insulin-like growth factor II	IGF2	20.1403	3.66699e-11	0.719993	194.729	297.141	274.364	253.944	179.238	189.953	260.93	437.053	331.347	355.234	284.908	236.305	253.12	221.823	183.033	232.565	358.457	243.003
P01591	Immunoglobulin J chain	JCHAIN	18.0986	1.38045e-11	0.722517	2495.44	5458.73	3469.1	3295.79	1629.26	6735.69	4965.65	2624.22	1877.27	4213.52	3373.1	5229.06	3577.54	4748.97	1848.03	2351.7	3002.83	3713.13
P01593	Immunoglobulin kappa variable 1D-33	IGKV1D-33	12.8485	1.74303e-07	0.694113	234.773	457.46	369.618	373.662	287.818	651.281	730.213	553.587	412.058	385.832	436.671	356.712	358.298	529.952	585.708	247.823	123.599	470.94
P01597	Immunoglobulin kappa variable 1-39	IGKV1-39	12.7375	6.03469e-10	0.712124	174.382	305.424	73.8023	327.726	175.343	252.638	379.531	237.061	316.187	183.102	315.82	216.485	191.244	414.878	305.176	178.204	120.447	154.73
P01599	Immunoglobulin kappa variable 1-17	IGKV1-17	12.7785	8.31309e-12	0.723875	184.129	317.142	137.527	240.109	107.484	374.505	304.753	185.884	130.516	107.579	248.16	205.798	128.248	362.657	260.773	131.631	55.7974	154.427
P01601	Immunoglobulin kappa variable 1D-16	IGKV1D-16	12.7304	0.000474448	0.660433	192.135	207.824	127.496	95.708	207.94	232.177	315.618		70.5586	164.343	109.425	73.4474	115.36	171.278	182.155	186.772		94.7672
P01602	Immunoglobulin kappa variable 1-5	IGKV1-5	12.7815	4.51312e-06	0.681308	1332.37	2828.46	2352.17	1493.25	1270.13	5074.85	3458.83	1406	998.938	809.851	1400.05	2691.36	921.691	2453.35	1218.57	929.923	1293.54	2358
P01619	Immunoglobulin kappa variable 3-20	IGKV3-20	12.5571	2.70579e-07	0.692446	307.514	326.045	179.195	199.205	220.697	490.024	460.37	299.497	187.552	243.05	299.217	338.33	277.988	267.108	294.347	204.456	129.514	243.168
P01700	Immunoglobulin lambda variable 1-47	IGLV1-47	12.2836	6.50253e-05	0.668814	2053.17	3553.13	1945.43	1653.96	1834.03	1899.05	4474.29	1253.35	1125.58	1786.17	2589.21	1784.36	2036.21	3124.64	1376.8	1544.31	739.205	1730.77
P01701	Immunoglobulin lambda variable 1-51	IGLV1-51	12.2487	8.06869e-07	0.688389	637.685	803.134	461.879	745.568	466.785	861.027	1518.65	374.553	393.925	909.24	723.802	487.647	685.174	686.084	414.174	688.535	281.074	903.909
P01714	Immunoglobulin lambda variable 3-19	IGLV3-19	12.0424	8.33153e-07	0.688232	61.6465	48.7311	71.0317	78.436	71.0688	100.216	171.603	60.5354	64.7634	58.4411	91.6409	63.9517	98.065	64.4735	78.0335	41.8781	51.5212	224.817
P01715	Immunoglobulin lambda variable 3-1	IGLV3-1	12.2957	0.00610451	0.629878	224.205	162.615		37.7803		136.872	75.6491	99.6785	50.4508	24.0637	200.923	153.745	138.406	173.643	44.1981	37.8726	54.8752	131.236
P01717	Immunoglobulin lambda variable 3-25	IGLV3-25	12.0114	2.47388e-12	0.726912	474.925	660.644	591.592	368.707	328.159	611.922	1290.77	486.97	293.133	417.273	535.766	523.182	424.204	536.713	308.313	543.954	206.115	642.655
P01718	Immunoglobulin lambda variable 3-27	IGLV3-27	12.1648	1.0837e-08	0.703482	94.8327	82.0008	179.405	72.8388	46.2529	77.214	386.989	51.0697	39.2492	134.013	80.2569		53.6937	138.896	63.37	235.682	67.5623	176.828
P01721	Immunoglobulin lambda variable 6-57	IGLV6-57	12.5657	0.00701404	0.626176		12.6551		9.59724		18.8616	27.4381	9.88925	8.32869		5.28588		20.9	10.3479	13.2455
P01742	Immunoglobulin heavy variable 1-69	IGHV1-69	12.6594	0.000445665	0.66072	102.966		49.8945	123.442	117.207	157.78	247.78	160.301		170.321	394.533	478.899	110.28	188.003		98.943		314.876
P01743	Immunoglobulin heavy variable 1-46	IGHV1-46	12.9327	0.000130525	0.665781	132.375	204.618	54.5417		216.486	168.741	181.299	167.514	158.813	326.145	119.207	165.854	242.252	113.636	164.562	85.0017	99.3827	172.914
P01764	Immunoglobulin heavy variable 3-23	IGHV3-23	12.5823	8.02314e-06	0.678685	1407.14	1450.89	1198.62	1239.3	1045.2	1926.17	2041.44	861.302	774.859	1169.48	976.036	976.221	1417.32	1698.4	1045.56	822.821	494.494	901.96
P01766	Immunoglobulin heavy variable 3-13	IGHV3-13	12.5062	1.61307e-05	0.675467	340.179	214.97	258.352	222.892	192.732	268.543	385.05	114.044	161.353	190.355	372.057	306.81	202.75	441.102	145.652	182.916	83.3633	194.027
P01780	Immunoglobulin heavy variable 3-7	IGHV3-7	12.9427	1.21734e-08	0.703076	8291.67	9661.87	6986.83	6274.83	5636.83	10003.7	14997.4	5171.87	4729.09	6558.56	8038.43	7583.59	7128.31	11603.4	6100.58	7049.96	2873.81	9891.12
P01782	Immunoglobulin heavy variable 3-9	IGHV3-9	12.9447	8.10931e-08	0.696771	1307.03	926.345	686.506	1032.25	838.435	1118.53	2041.51	378.982	423.261	575.941	371.737	248.696	563.044	682.32	500.133	765.978	374.053	1324.31
P01833	Polymeric immunoglobulin receptor	PIGR	83.2836	1.21267e-06	0.686738	37.8345	100.419	35.0615	22.9858	25.4133	88.3152	46.6949	55.5742	36.2611	56.1639	52.4547	46.5299	31.9691	33.7727	82.5304	30.4785	234.615	110.199
P01834	Immunoglobulin kappa constant	IGKC	11.765	8.70576e-10	0.711049	63503.3	61696.2	42769	70809.9	74978.9	72056.3	87766.6	54094.1	42585.2	64537	47285.1	68567.5	50970.7	73661.5	55127.8	42324.9	27161.1	63176.8
P01854	Immunoglobulin heavy constant epsilon	IGHE	47.019	0.00478112	0.636147								14.1608
P01857	Immunoglobulin heavy constant gamma 1	IGHG1	36.1059	4.87467e-15	0.743034	17946.5	16087.7	14753.5	17737.5	7493.91	19389.3	37196.9	46515.7	17187.9	6023.15	33921	21834.8	5211.8	13896.5	5317.24	30208.9	802.298	5777.93
P01859	Immunoglobulin heavy constant gamma 2	IGHG2	35.9006	1.16733e-15	0.746414	42215.2	13081.8	13053	19453.4	19986.2	6882.76	26941.4	20531	14728.2	10374.8	20028.3	11660.2	19803.1	29215.6	14039.3	18212.2	1237.89	5164.27
P01860	Immunoglobulin heavy constant gamma 3	IGHG3	41.2869	7.20303e-14	0.735987	141047	67420.2	50505.9	70242.5	75246.4	37130.5	175742	126458	72291.6	73110.3	141474	100499	77167.4	99696.3	57071.1	89088.6	39895.8	43609.5
P01861	Immunoglobulin heavy constant gamma 4	IGHG4	35.9406	8.67494e-09	0.704186	262.275	414.535	206.611	463.088	2666.93	424.173	250.416	3063.36	1622.08	31.5193	1177.45	1349.92	94.0914	188.223	108.622	937.718		28.0214
P01871	Immunoglobulin heavy constant mu	IGHM	49.4397	2.62686e-10	0.71448	23572	36763.1	13655.1	16711.7	8923.97	90820.4	61085.8	21796.2	12233.4	27533.4	38757.9	35706.8	34674.5	15004.7	19384	15375.2	23345.2	32705.4
P01876	Immunoglobulin heavy constant alpha 1	IGHA1	37.6546	1.16733e-15	0.746414	85621.1	103259	85053.8	83864.3	87547.7	94840.9	137423	46696.4	59744.5	104069	69677.4	103914	69078.1	146410	53916.4	77205.2	49838.4	111155
P01877	Immunoglobulin heavy constant alpha 2	IGHA2	36.5913	8.31945e-10	0.711193	63092.2	79669.3	60076.6	60428.6	45130.3	59146.1	71363.2	26325	31063.5	56313.9	40961.6	62835.1	39499.4	85778	44448.1	41594.8	31234.6	71250.5
P01880	Immunoglobulin heavy constant delta	IGHD	42.3528	6.85145e-14	0.736181	1499.87	191.844	661.454	380.404	704.401	187.185	615.074	237.162	277.137	1432.13	851.551		9.35553	5843.48	1086.65	525.944	1129.13	2937.86
P02042	Hemoglobin subunit delta	HBD	16.0555	3.53571e-13	0.731811	915.132	326.079	1261.05	1956.08	1300.94	1334.19	255.258	274.749	858.313	1866.45	225.57	753.885	665.448	1091.3	2053.63	748.803	2498.08	1954.49
P02533	Keratin, type I cytoskeletal 14	KRT14	51.5615	0.00454964	0.637404	134.419	66.4743	39.0361	62.9067	46.7409	54.7266	64.8468		79.0165	32.4524	438.716	162.372	15.3181	114.171	105.956	186.489	108.583	217.746
P02538	Keratin, type II cytoskeletal 6A	KRT6A	60.045	6.82225e-06	0.679411	121.354	128.922	286.082	139.682	294.204	183.498	187.147	82.0871	193.17	140.89	108.479	155.886	84.0495	541.552	172.382	66.7385	200.775	368.897
P02647	Apolipoprotein A-I	APOA1	30.7778	2.57593e-14	0.739078	241535	249304	278934	223432	223350	225291	242084	277029	226703	296686	275513	305866	223661	233651	161991	224554	286329	239806
P02649	Apolipoprotein E	APOE	36.1541	2.23606e-10	0.714923	5336.41	8171.38	8821.09	9580.51	5617.65	8726.52	4546.7	20146.7	5455.42	7069.16	11695.1	9655.48	10752.4	10416.2	5445.46	11960.8	15428.1	9686.44
P02652	Apolipoprotein A-II	APOA2	11.175	1.46249e-11	0.722354	14693.4	11460.2	14124.9	12095.9	10601.6	10781	13322.2	11977.4	11337.5	15994.8	10802.8	10888.2	9577.68	10134.1	6472.35	12313.2	15249.6	9405.71
P02654	Apolipoprotein C-I	APOC1	9.33192	1.75597e-07	0.69407	5529.99	9244.98	9100.41	4971.32	5377.72	7775.42	10509.4	17188	7023.09	10644	13672.7	9346.28	11020.5	9335.82	5689.88	11413.4	19263.8	9146.03
P02655	Apolipoprotein C-II	APOC2	11.2839	5.69056e-06	0.680249	2907.45	4879.1	3983.99	5646.21	2803.7	5248.23	4834.62	6109.04	2382.61	3888.56	3457.25	3996.17	4959.82	5429.25	4188.6	5363.78	16230.3	7534.98
P02656	Apolipoprotein C-III	APOC3	10.8523	1.81303e-10	0.715635	13117.5	24997.8	4469.75	6241.27	11211.7	4706.97	12601.5	4373.45	2334.99	14166	4641.68	15805.2	5331.59	5752.97	15023.1	4712.05	12893	5833.71
P02671	Fibrinogen alpha chain	FGA	94.973	1.16733e-15	0.746414	56078	60182.4	50504.6	52087.1	61427.2	61848.7	38518.2	46817.8	50597.8	46835.6	41414.8	42891.8	77690	33945.3	72280.1	59065.4	69104.7	59918.5
P02675	Fibrinogen beta chain	FGB	55.9282	1.16733e-15	0.746414	87126.3	89351.8	72701.6	77167.7	85797.1	91354	57567.4	67785.6	69717.2	72083.9	60076.1	65022.1	110147	58329.7	103030	83669.5	108656	91161.4
P02679	Fibrinogen gamma chain	FGG	51.5117	1.70291e-13	0.733843	80513.9	79874.9	62183.1	58712.1	68295.7	73869.4	49870.8	59157.9	65379.6	63752.6	56610	59536.7	86366.5	53161.9	86984.4	71338.6	90070	74246.7
P02741	C-reactive protein	CRP	25.0386	1.69557e-09	0.709089	465.587	73.2454	67.641	122.216	588.506	629.075	52.4404		109.81	275.927	57.7346	47.6753	534.058	221.108	1594.38	283.487	295.3	354.14
P02743	Serum amyloid P-component	APCS	25.3871	4.76269e-12	0.725288	8316.11	9716.57	8038.67	10655.2	6333.84	7832.38	3917.31	4677.28	6231.08	9381.33	3843.34	6265.95	8661.82	6194.42	11803.6	7401.14	12900.5	9478.43
P02745	Complement C1q subcomponent subunit A	C1QA	26.0166	1.87161e-10	0.71551	1296.29	866.961	1249.56	1166.53	1402.19	728.389	916.429	1130.16	832.753	1410.69	1282.45	1496.11	974.811	1575.53	1162.47	1361.94	1265.48	972.435
P02746	Complement C1q subcomponent subunit B	C1QB	26.7218	2.10889e-10	0.715096	1016.17	871.795	940.804	818.01	1166.64	574.643	479.097	931.018	874.646	865.401	816.152	983.068	847.515	1013.27	835.072	756.228	700.374	962.893
P02747	Complement C1q subcomponent subunit C	C1QC	25.7736	2.33377e-13	0.732866	3659.95	2707.29	3327.88	2982.06	3819.08	2052.22	1670.87	2334.59	2482.48	2535.25	2497.78	2865.91	2620.87	3065.46	2281.81	2531.83	2156.82	2937.51
P02748	Complement component C9	C9	63.1734	1.70291e-13	0.733796	5278.88	5851.31	4325.6	2949.39	6760.09	5241.18	4467.36	4362.13	2497.01	6193.62	6236.28	4975.83	5961.89	4630.51	7228.23	6304.76	4334.59	5109.36
P02749	Beta-2-glycoprotein 1	APOH	38.2981	3.66625e-14	0.737824	1272.81	2608.52	2377.64	2087.91	7038.57	1499.12	5339.94	4648.1	3375.13	2118.7	3466.31	2956.8	2308.76	7570.56	2487.81	3692.78	1771.16	1199.53
P02750	Leucine-rich alpha-2-glycoprotein	LRG1	38.1779	1.56584e-08	0.702255	5273.58	4448.8	5624	3024.97	6632.85	5014.77	6336.93	3838.82	3917.48	5156.95	6377.18	4676.3	5568.54	4743.82	9773.93	5094.04	4213.79	5513.47
P02751	Fibronectin	FN1	272.32	3.58771e-15	0.743915	22439.1	16633.2	14236.2	19418.6	12108.1	16766.5	6667.14	18520.1	12396.4	13258	11904.6	13542.4	30215	14306.2	17777	16715.2	22378.9	15277.5
P02753	Retinol-binding protein 4	RBP4	23.01	1.21226e-10	0.716752	7784.34	7223.17	12928	14092.4	8048.76	9295.16	4729.12	7819.25	8667.52	8471.86	4911.49	8724.13	10115.9	8134.23	10161.3	7132.19	20112.2	7437.4
P02760	Protein AMBP	AMBP	38.9995	3.03058e-14	0.73838	25192.2	20588.3	23978.3	15227.9	16661.3	17813.1	16995.2	22444.9	20181.6	27711.1	21245	22049.7	18476.2	20193.6	21554.7	22370.7	22109.6	21635.3
P02763	Alpha-1-acid glycoprotein 1	ORM1	23.5116	1.33495e-09	0.709794	10259.4	9256.7	7463.91	8692.73	14030.8	9040.93	8434.22	7800.34	12714.3	12702.4	8862.12	10714.6	12966.1	9579.92	20307.1	8214.84	16612.2	11424.7
P02765	Alpha-2-HS-glycoprotein	AHSG	39.3407	7.71311e-14	0.7358	20237.7	20288.7	20628.2	20036.1	14049	11894.1	18812.8	23090.9	23381.6	20866.3	22415.6	31682.1	17141.6	17471.6	13588.8	16525	19721.2	19836.7
P02766	Transthyretin	TTR	15.887	1.16733e-15	0.746414	16789	15820	27974.1	25476.3	14669.3	19367.9	11091.9	24455.7	19819.7	22252.9	16633.1	33547.6	16100.5	13938.7	19425.4	9529.62	24241.1	14289.8
P02768	Albumin	ALB	69.3667	1.42158e-14	0.740647	36939.9	66964.3	71221.8	32577.9	52678.9	43840.5	46128.5	117550	77869.4	97249.4	95570.7	85887.2	32314.2	44636.3	31007.8	64817.1	39192.2	51264
P02774	Vitamin D-binding protein	GC	52.9175	1.16733e-15	0.746414	24962	24511.5	25869.5	23544.6	19215.1	18256.3	19975	22631.6	24104.8	30838	24102.1	27705.4	18749.1	21116.6	20264.7	20679.7	26208	23304
P02776	Platelet factor 4	PF4	10.8449	3.42554e-08	0.699713			56.0792		63.6045	43.1325	118.979	46.8531		110.451				53.3634	93.8997			306.319
P02786	Transferrin receptor protein 1	TFRC	84.8714	1.41606e-05	0.676084	72.1896	60.6802	79.2833	66.8725	42.0724	67.9321	157.277	82.4448	79.8083	116.617	203.013	107.008	62.1381	51.4386	64.3092	67.07	79.6995	65.9912
P02787	Serotransferrin	TF	77.0639	1.86612e-15	0.745292	161917	188741	164979	131369	130269	109520	180634	172213	149133	209154	181325	198538	131609	148748	112674	128858	187201	156526
P02790	Hemopexin	HPX	51.6764	1.16733e-15	0.746414	86496.9	96433.3	101661	75959.7	92267.8	83931.2	85273	90902.9	86887.4	129256	76847.2	101443	85786.9	99059.5	91226.5	89160.1	123972	102133
P03951	Coagulation factor XI	F11	70.1091	0.00337913	0.644279	42.5532	22.549	70.6973	39.9037	46.2779	25.5266	30.7565	79.55	59.6047	34.2677	46.0453		15.0523		40.4714	62.1845	39.0828	40.6043
P03952	Plasma kallikrein	KLKB1	71.3697	3.25406e-11	0.720334	2867.17	2191.81	2658.62	2686.41	1757.09	1450.63	2385.39	4095.38	2531.62	2873.19	2318.26	2048.19	1647.95	2471.89	1630.52	2850.28	3218.2	2780.06
P04003	C4b-binding protein alpha chain	C4BPA	67.0332	5.05665e-12	0.725123	9339.25	10277.5	10530.6	10751.6	10749.8	12329.8	8126.31	12573.2	9912.18	10040.5	8734.73	7904.09	12858.1	9590.36	12352.7	12741.5	10497.8	10072.4
P04004	Vitronectin	VTN	54.3056	2.7219e-10	0.714366	20033.4	18457.9	15987.2	18201.5	16742.6	15118.6	14260.8	22217.7	17837.3	23592.7	17404.7	23846.2	21237	14480.7	16370.4	17815.6	24589.7	19455.1
P04070	Vitamin K-dependent protein C	PROC	52.0713	3.74261e-11	0.719897	144.462	147.151	202.103	133.777	97.354	138.918	118.434	175.594	115.316	185.12	139.31	138.535	149.669	109.928	158.37	231.569	222.02	131.535
P04114	Apolipoprotein B-100	APOB	515.605	1.16733e-15	0.746414	8276.91	15472.4	10510.3	19673.8	9938.8	19639.2	15365.4	16326.9	16099.2	24690.6	11162.8	10688.5	15446.7	14292.7	12609.5	21487.8	27890.3	21629.4
P04180	Phosphatidylcholine-sterol acyltransferase	LCAT	49.5779	7.70421e-10	0.711422	596.314	599.037	512.246	468.118	470.95	475.861	575.161	594.085	507.445	584.911	559.491	602.861	482.947	544.801	443.929	671.372	758.208	556.656
P04196	Histidine-rich glycoprotein	HRG	59.5783	6.3381e-09	0.70519	258.038	269.226	204.88	253.742	375.012	163.52	300.901	551.504	246.304	206.879	317.227	232.91	149.764	298.152	205.864	417.322	97.0065	155.501
P04217	Alpha-1B-glycoprotein	A1BG	54.2535	2.05259e-14	0.739751	18445.6	16882.1	14766.7	10239.3	13125.2	11928.2	14551.3	11850.6	11820.8	10312.6	13529.8	13167.2	11866.9	15104.3	12044.3	16244.5	16053.6	13359.5
P04264	Keratin, type II cytoskeletal 1	KRT1	66.0387	1.22975e-11	0.722843	522.35	718.998	1122.86	691.166	979.727	774.388	847.894	414.35	645.268	668.714	446.658	698.977	249.626	2548.56	741.601	323.483	900.7	1404.07
P04275	von Willebrand factor	VWF	309.265	5.05366e-14	0.736888	826.264	504.202	1052.47	717.925	776.446	1498.3	346.921	534.685	407.467	420.745	750.616	666.512	1368.18	1129.83	1346.07	812.853	623.246	771.866
P04278	Sex hormone-binding globulin	SHBG	43.7792	4.58676e-14	0.737257	247.913	449.513	556.235	358.92	423.011	514.442	997.391	302.066	207.266	318.568	767.585	284.504	183.5	213.63	200.747	445.481	234.432	461.343
P04430	Immunoglobulin kappa variable 1-16	IGKV1-16	12.6183	1.75286e-12	0.727754	76.2211	104.348	48.3231	58.3127	71.0394	121.317	218.059	84.338	103.246	117.661	115.453	69.1689	131.559	66.9218	133.83	61.9373	44.8963	103.491
P04439	HLA class I histocompatibility antigen, A alpha chain	HLA-A	40.8407	0.00751862	0.624266	11.4021	64.3435	130.476	137.402				42.5861	55.1261	63.6752	95.2168		90.6634		37.3265		79.0838	76.4
P05019	Insulin-like growth factor I	IGF1	21.8412	0.00567943	0.631788					16.9453	28.939		65.9416	54.0806	43.5578	29.3734	72.3125					23.1017	31.0581
P05062	Fructose-bisphosphate aldolase B	ALDOB	39.473	0.00958825	0.617005		89.7718	70.9283			101.433			94.0107					14.5319	67.3861	53.7838	49.8409	69.3066
P05090	Apolipoprotein D	APOD	21.2755	7.21673e-11	0.718144	10510.6	18022	25035.8	12796.6	20999.7	11422.5	15767.9	19740.6	17061.3	23452.2	20759.5	17886.6	8192.12	12293.9	10243	13466.6	12535.1	15715.7
P05109	Protein S100-A8	S100A8	10.8345	3.86871e-06	0.682008	125.873	110.438	69.512	68.806	96.9199	271.772	87.172	94.6062	102.154	84.4865		67.7141	97.0762	213.409	333.897	82.731	211.219	711.533
P05154	Plasma serine protease inhibitor	SERPINA5	45.6747	7.07754e-10	0.711672	58.2976	139.655	155.835	132.797	138.989	74.8264	134.196	287.879	193.447	162.189	196.681	231.041	109.436	122.97	94.1411	193.277	162.336	83.0655
P05155	Plasma protease C1 inhibitor	SERPING1	55.1542	6.76453e-13	0.73021	43179.9	41040.8	44098.2	32566.3	36611.6	34856.3	30067.4	33204.2	32996.5	45868	31426.6	37284.4	33299.6	32733.5	37905.2	32491.6	48871.1	42615.2
P05156	Complement factor I	CFI	65.7502	2.97336e-12	0.726436	459.269	494.55	480.743	386.991	742.508	364.399	741.735	1298.65	844.879	360.945	667.822	449.027	476.739	1016.92	497.237	696.419	587.864	388.536
P05160	Coagulation factor XIII B chain	F13B	75.5107	1.16733e-15	0.746414	696.121	806.437	884.914	533.493	726.158	512.4	656.39	645.864	641.992	709.477	523.943	793.675	900.777	638.255	605.223	836.719	807.715	778.697
P05362	Intercellular adhesion molecule 1	ICAM1	57.8252	0.00134272	0.65485	63.897	34.7058	43.4717	49.0073	52.5061	66.4984	39.6841	35.3325	34.4754	62.2848	51.8627	40.5914	41.3509	53.7478	34.4114	42.0169	88.5158	49.3973
P05451	Lithostathine-1-alpha	REG1A	18.731	5.37436e-06	0.680532	85.7523	23.341	13.9395			72.4177	24.317	37.4823	29.7913	59.4278		37.7246	21.9067	27.8448	84.463	37.4291	11.8598	41.8508
P05452	Tetranectin	CLEC3B	22.5368	2.11859e-14	0.739615	1395.97	1521.31	1793.2	1660.94	1390.41	1392.19	1316.77	1982.14	1894.42	2491.08	1790.06	2163.46	1209.26	1443.33	1053.23	1424.42	1245.56	1614.46
P05543	Thyroxine-binding globulin	SERPINA7	46.3245	2.75649e-14	0.73869	989.033	974.809	956.43	799.917	871.302	589.672	762.333	884.499	803.305	721.291	833.759	748.917	614.812	928.204	542.49	1040.13	783.297	846.203
P05546	Heparin cofactor 2	SERPIND1	57.0706	1.21226e-10	0.716737	11293.9	10117.9	8247.14	6437.53	6881.34	8606.48	8164.88	5400.59	8609.25	6476.29	7194.85	9755.89	9616.47	7185.18	9279.27	7683.96	15683.1	11576.2
P06276	Cholinesterase	BCHE	68.4181	4.99168e-11	0.719136	671.262	592.134	676.145	796.705	483.255	575.872	572.611	650.035	575.025	972.005	383.977	549.031	578.323	436.033	556.782	959.372	874.953	763.137
P06312	Immunoglobulin kappa variable 4-1	IGKV4-1	13.38	8.10982e-14	0.735652	1504.95	1436.41	1401.89	1625.8	808.229	2685.66	2579.88	1288.35	1031.72	669.963	2057.38	1974.32	1782.68	1898.24	1525.51	659.304	519.374	673.633
P06396	Gelsolin	GSN	85.6975	1.94822e-13	0.733395	6784.1	7737.6	7852.73	7697.23	7219.83	5845.8	6947.05	6403.93	8237.54	7470.52	6841.45	10702.6	4381.3	6496.67	4410.53	5772.65	3967.6	6514.45
P06681	Complement C2	C2	83.2678	5.20143e-13	0.730854	567.635	649.978	766.156	664.229	773.638	701.125	592.015	796.425	698.569	576.492	860.101	626.432	821.667	782.81	757.775	774.721	867.933	545.31
P06702	Protein S100-A9	S100A9	13.242	2.19059e-05	0.673989		34.6183	50.5216	61.4853	50.3051	118.774		18.2743	39.5535			25.2562	44.6385	76.6913	114.242	38.9663	83.8225	155.91
P06727	Apolipoprotein A-IV	APOA4	45.372	4.10184e-14	0.73754	11176.2	15117.3	16846.4	21732.8	18793.2	18896.6	18071.5	10172.8	25241.4	18602.1	19813.1	25079	12792.1	16728.6	6721.5	9842.16	15977.2	11106.3
P07225	Vitamin K-dependent protein S	PROS1	75.1226	1.12522e-11	0.723079	1251.35	1471.4	1653.92	1677.9	1419.72	1498.78	1164.48	1564.71	1456.07	1709.53	1007.48	1735.3	1478.03	1094.88	1347.38	1543.11	1768.8	1601.67
P07357	Complement component C8 alpha chain	C8A	65.1632	1.48346e-15	0.745841	1488.24	1584.29	1857.54	1300.15	1324.43	1256.37	1367.04	1395.13	1440.45	2074.11	1401.12	1074.25	2098.11	1465.01	1478.72	1795.26	1452.45	1883.37
P07358	Complement component C8 beta chain	C8B	67.0469	1.16733e-15	0.746414	1032.71	838.326	1045.27	706.662	789.044	780.839	850.998	1037.23	903.414	1301.67	813.591	806.404	1340.69	900.924	873.399	1081.82	1050.22	1090.25
P07359	Platelet glycoprotein Ib alpha chain	GP1BA	71.54	1.26421e-07	0.695221	31.7496	129.722	133.59	49.1763	87.3619	148.269	180.794	176.63	214.858	284.007	139.933	211.462	82.128	95.1509	151.966	127.652	105.503	199.999
P07360	Complement component C8 gamma chain	C8G	22.2775	7.12726e-12	0.724264	1436.27	1294.68	1703.24	1482.97	1669.21	1227.77	1277.95	1401.74	1515.51	2080.8	1091.88	1570.89	2326.06	1247.38	1413.74	1688.53	1823.78	1848.03
P07737	Profilin-1	PFN1	15.0542	3.99024e-05	0.671077			64.106	98.8322	12.5436	62.9769		51.6666	9.03207	54.9347		76.802		66.4732		50.9952	83.1765	195.219
P07988	Pulmonary surfactant-associated protein B	SFTPB	42.1171	3.62595e-08	0.699515					93.5813	35.9492		15.6174									36.0022	22.6993
P07996	Thrombospondin-1	THBS1	129.383	3.74286e-05	0.671392			17.0205		13.5179	27.3082	29.3134	13.4071		57.146	1.82457	26.9791		40.6704	64.7412		14.2123	196.598
P08185	Corticosteroid-binding globulin	SERPINA6	45.1409	3.74261e-11	0.719905	3258.76	3520.96	4011.89	3680.05	3505.7	3562.77	3973.8	5131.1	4304.98	6081.57	4102.55	4378.34	2818.45	3089.11	3492.29	4154.67	6028.1	4934.16
P08294	Extracellular superoxide dismutase [Cu-Zn]	SOD3	25.8509	1.72593e-05	0.675135	58.1172	31.7108	192.079	48.7463	39.6505	36.1808		29.8454	55.907	57.911	35.0422		7.03284			38.7129	26.0796
P08493	Matrix Gla protein	MGP	12.3532	0.00773285	0.62341	82.0188	103.642			95.2169	72.0069	82.7848		56.5689				111.82	116.631	57.2265	68.9603		85.2095
P08519	Apolipoprotein(a)	LPA	501.319	4.79158e-14	0.737117	91.4846	566.349	937.065	197.49	220.74	1529.56	2553	252.073	1017.03	733.852	178.267	486.244	697.899	593.57	1796.97	5823.62	806.915	656.743
P08571	Monocyte differentiation antigen CD14	CD14	40.0762	1.94213e-10	0.715372	295.564	283.123	227.251	262.649	367.973	307.135	277.988	308.045	291.549	364.526	301.042	284.469	269.98	238.214	341.949	227.781	381.097	273.24
P08603	Complement factor H	CFH	139.096	5.05366e-14	0.73694	5117.56	6229.91	6571.87	5131.62	5097.15	3732.71	4897.44	10123.6	7700.34	6460.59	8037.9	6097.1	6002.53	6344.46	5084.19	7866.5	5772.43	3702.94
P08637	Low affinity immunoglobulin gamma Fc region receptor III-A	FCGR3A	29.0891	2.75219e-05	0.672844		63.5859	131.838	56.7422	73.8861	75.7485	110.487	133.285	82.2156	43.5457	87.0428	170.914		124.583	66.2541	55.4991	68.2556
P08697	Alpha-2-antiplasmin	SERPINF2	54.5658	1.76049e-12	0.727718	13377.5	12480.1	13746.4	12666.4	10514.2	10502.1	12485.7	13840.6	12508.3	19254.6	12465.6	13746.1	10761.5	12235.6	9942.94	14956.1	15291.8	13275
P08709	Coagulation factor VII	F7	51.5939	0.00420019	0.63913	39.0184	28.6794	74.4743	55.5317	37.2835	15.1975	36.4147	61.9051	34.3619	79.5467	49.6513	26.6495	77.2888	81.3108	25.8853	44.9737	55.061	29.1799
P09172	Dopamine beta-hydroxylase	DBH	69.065	1.03733e-09	0.71053	52.7332	37.4099	36.3387	41.8172	66.2925	86.5627	35.6576	49.4504	67.2848	100.845	89.8865	64.3186	49.4058	66.5522	64.7101	19.092	77.1195	96.4368
P09871	Complement C1s subcomponent	C1S	76.6844	4.87467e-15	0.74305	2210.03	2012.82	2198.18	2070.46	2091.9	1660.61	1512.33	2247.79	2015.9	2989.03	2288.23	2243.93	2261.21	2293.45	1733.9	2146.25	2157.85	2281.78
P0C0L4	Complement C4-A	C4A	192.785	1.52862e-12	0.728147	1761.01	1502.8	1374.26	1427.27	2266.68	1017.16	736.784	1481.64	2656.77	2237.27	575.418	1096.82	2341.97	1144.14	2348.93	930.161	1141.38	1105.12
P0C0L5	Complement C4-B	C4B	192.751	1.99126e-13	0.733278	53785	34700.3	52008	25122.5	29649.6	26794.5	27399.7	28452.6	32446.8	41293.9	15414	23999	37852.1	37632.9	41545.6	28661.6	41529.5	40212.5
P0CAT3	Putative TLX1 neighbor protein	TLX1NB	13.3751	0.0047694	0.636272										5.38235								145.187
P0DJI8	Serum amyloid A-1 protein	SAA1	13.532	0.00390956	0.640745	5170.5	4604.99	1028.53	435.495	2161.84	4015.96	2839.41	404.748	1663.58	1636.54	2246.12	5365.38	3095.46	1574.79	2533.78	3767.16	1910.35	4490.57
P0DJI9	Serum amyloid A-2 proteincur	SAA2	13.5271	0.00906197	0.618762	57.5138				43.8113	35.9022	8.35526				51.4693		83.576	87.4566	115.099	113.314	49.2754
P0DOY3	Immunoglobulin lambda constant 3	IGLC3	11.2655	1.73014e-09	0.709013	93016.9	92096.3	74761.6	93286	83708.4	83305.2	161646	71455.3	58500.8	85718.9	89131.9	88155.4	81385.5	110269	51372.5	77788.6	42010.8	96974.2
P10643	Complement component C7	C7	93.5182	1.16733e-15	0.746414	826.446	760.426	947.415	582.055	840.248	624.443	1241.63	1231.24	1013.21	918.361	1144.49	607.44	632.231	641.478	674.749	923.862	818.624	798.898
P10909	Clusterin	CLU	52.4946	2.64585e-14	0.738834	14778.1	14560.6	16236.1	13693.2	13435.8	14515.8	11900.1	14360.8	16275.1	18911.5	14062.5	16689.4	11649.4	14497.5	13746.2	13646.6	16890.4	15908.1
P11021	Endoplasmic reticulum chaperone BiP	HSPA5	72.333	0.00596729	0.63054	72.2585	42.5549	64.0381	49.6697	42.7847	62.4978	32.8548	39.3702	54.6784	81.0486	31.598	60.5165	55.1603	948.23	32.2701	43.1013	59.5344	42.2073
P11226	Mannose-binding protein C	MBL2	26.1435	3.39956e-10	0.713719	211.312	399.025	740.465	394.417	336.537	214.323	248.698	376.499	928.209	238.915	713.906	936.001	475.245	271.68	633.565	240.246	274.377	722.129
P12259	Coagulation factor V	F5	251.703	3.66625e-14	0.737834	426.103	913.962	605.474	661.571	567.266	272.026	356.451	456.717	386.724	645.271	497.06	417.534	392.605	504.764	389.899	630.237	620.126	454.366
P12821	Angiotensin-converting enzyme	ACE	149.715	0.00608547	0.630024									8.14434	14.1421		11.529					9.37014	20.3507
P12830	Cadherin-1	CDH1	97.4561	0.00180436	0.652526	55.8698	59.5845	124.136	68.7485	106.142	104.71	44.4184	84.9948	45.6671	86.3703	89.2413	47.2885	58.1564	71.0646	40.8821	40.3492	69.2303	86.6063
P13591	Neural cell adhesion molecule 1	NCAM1	94.5742	0.00899333	0.619046	55.0855	44.6768	68.6318	63.6915	67.1541	63.543	102.427	43.2966	42.1566	88.0416	74.6358	58.203	75.429	71.8777	43.0284	78.9331	79.6055	34.2191
P13598	Intercellular adhesion molecule 2	ICAM2	30.6543	0.000117466	0.66623	39.3906	46.0435	43.012	52.0251	62.4679	36.6663	69.8366	65.127	55.7086	54.5878	83.5869	60.8867	40.1863	30.9765	32.334	36.1807	35.5889	69.4087
P13645	Keratin, type I cytoskeletal 10	KRT10	58.8271	1.70291e-13	0.733794	286.41	506.516	761.901	484.143	605.064	482.888	624.685	199.87	339.877	487.342	375.889	508.07	235.944	1691.98	376.871	233.147	475.714	902.825
P13647	Keratin, type II cytoskeletal 5	KRT5	62.3783	6.63229e-06	0.679553	75.1394	82.6192	76.8121	75.677	55.9634	523.158	93.2017		76.1628	53.6092	72.0993	68.3148	36.7846	153.349	61.9951	15.8274	81.9803	93.7002
P13671	Complement component C6	C6	104.786	2.17773e-14	0.739489	1202.35	1272.03	1401.09	1225.41	1057.29	1224.93	1328.65	2125.59	1538.89	1576.85	1696.42	1373.46	1480.46	1202.67	1491.91	1709.7	1207.22	1304.5
P13727	Bone marrow proteoglycan	PRG2	25.2055	4.55071e-05	0.670435	74.0412		52.8295	29.8438	62.6148	49.7734		33.5729	38.257			107.449	29.1325		41.1937	52.5104	32.3691	42.7402
P13796	Plastin-2	LCP1	70.2884	1.21267e-06	0.686747	141.655	93.5085	85.9718	88.3168	107.794	98.858	118.36	83.3452	80.4269	156.777	82.7951	141.201	83.0298	88.8097	105.561	82.3566	113.636	85.2344
P14151	L-selectin	SELL	42.1871	1.16771e-13	0.734837	102.353	88.253	146.89	81.3342	78.5215	117.255	129.117	180.275	136.789	169.724	106.161	215.63	130.222	96.7234	103.275	81.8481	112.907	139.077
P14625	Endoplasmin	HSP90B1	92.4689	4.38528e-06	0.681462	119.938	63.669	132.352	57.0133	73.3184	41.9853	116.906	86.5337	70.6159	96.9576	128.697	13.7683	75.0065	83.0978	105.706	103.254
P15144	Aminopeptidase N	ANPEP	109.54	8.63905e-07	0.688078	68.0894	75.8303	31.9039	49.7384	65.8993	71.0783	27.4594	57.9208	54.1495	132.615	64.4641	79.5898	20.7285	53.2126	61.226	55.1975	90.0212	75.4214
P15151	Poliovirus receptor	PVR	45.3026	0.00339048	0.644081	57.8045	29.3039	39.9434	13.3454	26.9949			26.6526	12.4846	54.8531	19.6629		10.618		17.8405	25.4182	57.4849	89.5867
P15169	Carboxypeptidase N catalytic chain	CPN1	52.2862	2.43104e-08	0.700844	558.401	460.732	492.355	454.597	416.709	354.467	462.139	608.048	537.96	726.488	480.676	390.69	391.44	328.867	519.948	491.911	586.982	471.698
P15814	Immunoglobulin lambda-like polypeptide 1	IGLL1	22.963	0.00867993	0.620058	73.9865	74.2923	27.0189	97.5849	76.1176	27.1981	109.889	45.3384		45.4802	71.4415	322.773	86.0381	62.2021	28.4876		7.40105	82.1619
P16070	CD44 antigen	CD44	81.5376	0.00353285	0.642958	281.648	303.682	404.719	315.425	257.206	354.786	320.449	228.689	233.68	270.396	293.078	307.255	179.941	353.61	311.316	75.1643	410.521	132.973
P17936	Insulin-like growth factor-binding protein 3	IGFBP3	31.6742	4.41325e-11	0.719465	103.646	167.457	196.609	165.327	88.5739	124.998	172.863	310.52	281.455	223.503	231.112	195.812	193.65	202.345	118.281	123.648	265.122	179.969
P18065	Insulin-like growth factor-binding protein 2	IGFBP2	34.8141	0.000192223	0.664188		33.436	33.566		27.8798	19.2096	24.2755	32.8453	4.50818		33.5881		20.5119		33.3397	64.0252		42.8901
P18206	Vinculin	VCL	123.799	0.00679343	0.627026	18.3443	7.61458	32.455				7.91539	30.6979	3.32552			22.9197	22.2305	25.0013	18.429		47.2722	63.6153
P18428	Lipopolysaccharide-binding protein	LBP	53.3836	5.19355e-08	0.698313	31.8529	271.02	164.934	219.206	210.333	270.1	258.83	215.373	119.622	249.608	35.0456	110.805	253.34	88.2584	196.743	180.488	232.536	222.676
P19320	Vascular cell adhesion protein 1	VCAM1	81.2762	0.000114009	0.66637	153.841	97.8858	119.538	48.4948	86.3312	68.1726	108.284	54.2023	77.5937	59.6068	95.1748	87.7237	88.5699	118.905	50.6321	70.192	70.3835	104.935
P19652	Alpha-1-acid glycoprotein 2	ORM2	23.6026	1.52862e-12	0.728166	7609.24	5709.5	9458.88	8374.85	5191.58	11055.6	6217.65	5249.8	6720.02	2625.34	12720.3	12114.1	8151.6	6619.45	12383.8	4967.84	5363.22	3332.15
P19823	Inter-alpha-trypsin inhibitor heavy chain H2	ITIH2	106.463	4.87467e-15	0.743152	20917	19136.8	21168.1	14050.9	17412	15017.3	14899.5	22875.5	18092.7	26352	18245.1	20952.1	17583.1	17969.8	17895.9	19096.9	20286.1	18436.8
P19827	Inter-alpha-trypsin inhibitor heavy chain H1	ITIH1	101.389	5.74191e-13	0.730605	13270.1	12246.7	13932.1	6128.86	10118.7	9164.51	10732.9	13057.9	10712.3	16470.2	10649.1	12386.9	10022.8	10622.5	9774.26	10677	12924.6	11477.5
P20742	Pregnancy zone protein	PZP	163.863	8.59938e-13	0.729586	608.194	146.964	3.19041	213.608	169.408	797.878	221.721	8.28123	158.385	28.1374	201.488		781.104	727.086	104.467	388.59	26.8902	92.9055
P20851	C4b-binding protein beta chain	C4BPB	28.3574	1.60397e-08	0.702145	585.008	701.261	677.853	814.759	827.673	698.494	534.79	883.062	761.589	718.371	656.299	585.043	818.977	608.353	627.257	873.779	666.679	646.869
P22105	Tenascin-X	TNXB	458.388	0.00754111	0.624113	66.059	33.7787	56.2261	60.7742	62.7653	52.2682	55.915	57.0879	55.4776	77.7119	51.7794	70.4234	33.918	52.2913	39.3998	43.319	59.4669	44.8623
P22352	Glutathione peroxidase 3	GPX3	25.5523	4.3443e-09	0.706351	1685.28	1610.09	1757.33	1662.36	1680.57	1365.87	1555.41	2525.16	1800.27	2672.34	1885.96	2151.86	1195.26	1059.43	936.289	1572.9	1455.91	2044.85
P22792	Carboxypeptidase N subunit 2	CPN2	60.5566	1.57439e-10	0.716022	1503.31	1349.65	1520.3	1789.53	1338.46	1407.26	1552.24	1637.12	1606.6	1953.59	1336.32	1405.87	1395.15	1153.51	1625.66	1399.56	2202.45	1720.87
P22891	Vitamin K-dependent protein Z	PROZ	44.7439	1.48652e-08	0.702433	257.816	216.163	152.128	103.25	240.054	79.5822	183.4	218.031	198.819	301.964	166.161	329.564	164.193	165.536	168.682	163.171	419.623	222.176
P23083	Immunoglobulin heavy variable 1-2	IGHV1-2	13.0848	0.00344243	0.643729	29479.1	17888.1	11756.3	21066.8	19973.6	36282.3	51351.8	8913.17	5448.84	23267	24635.6	7480.82	7147.15	19211.8	22297.7	13119.6	4398.47	17044.7
P23142	Fibulin-1	FBLN1	77.2141	6.83331e-12	0.724389	1856.76	1411.09	1689.66	1598.29	1796.06	1885.85	1827.58	1485.6	1661.69	1487.45	2301.71	1355.67	1138.37	1452.36	1418.31	1463.08	833.914	1346.77
P23470	Receptor-type tyrosine-protein phosphatase gamma	PTPRG	162.003	0.000512753	0.66006	6.98383	77.1057	61.2813	63.9592	67.4483	102.562	64.2782	65.2556	47.8759	68.3905	38.1241	74.4418	47.7278			42.7862	66.5426
P23528	Cofilin-1	CFL1	18.5025	0.00353285	0.642977	14.6713		70.3424	16.5423		36.2976				19.1837				47.4208	46.0877			129.406
P24592	Insulin-like growth factor-binding protein 6	IGFBP6	25.3224	0.00567943	0.631827			56.6929	46.5746	18.9368					32.2884		55.3392	34.715			27.06		32.6937
P25311	Zinc-alpha-2-glycoprotein	AZGP1	34.2587	1.67917e-14	0.740233	7104.44	9851.82	13076.5	8740.67	9766.68	8167.69	6322.56	6383.97	8787.49	11857.9	6496.73	11602.6	6322.38	8020.67	8800.71	6536.31	10389	7852.36
P26927	Hepatocyte growth factor-like protein	MST1	80.3199	0.00251634	0.649059		103.824	80.3087	62.1395	56.5865	101.827	95.0762	141.777	108.425	37.2182	89.7437	83.139	73.7514	57.2033	89.2041	95.9622	70.9607	52.1342
P27169	Serum paraoxonase/arylesterase 1	PON1	39.7313	3.65804e-10	0.713505	10067.7	8911.75	9671.05	10461.6	7482.33	6625.53	8333.3	12580.1	10840.3	14071.3	9465.67	10605.8	9089	6647.06	6890.02	8447.86	12771.3	8790.02
P27487	Dipeptidyl peptidase 4	DPP4	88.2786	0.00966327	0.616627	19.7688	50.43		45.8901		43.0267	69.3521	113.811	30.6734	90.2202	45.5939	103.611	58.828		20.0137		45.5603	52.2173
P27918	Properdin	CFP	51.2764	1.84161e-10	0.715573	483.93	414.997	367.337	478.319	375.663	389.057	195.448	427.006	530.271	382.228	305.687	412.37	442.724	469.091	356.778	526.719	385.151	531.495
P29622	Kallistatin	SERPINA4	48.542	1.23682e-12	0.72874	333.795	675.411	586.427	461.749	488.416	360.942	487.165	1063.57	538.9	444.874	603.891	573.089	376.16	417.543	367.824	614.156	448.252	266.173
P30041	Peroxiredoxin-6	PRDX6	25.035	0.00175525	0.652786	68.0295	8.5396	115.169	139.462	59.0985	93.1098	19.9101	13.3388	29.9182	96.0558	98.0984	81.0961		86.5201	159.426	54.6787	121.85	122.467
P32119	Peroxiredoxin-2	PRDX2	21.8919	0.00352364	0.643148	134.454	65.6122	124.37	277.033	152.823	139.917	76.2558		71.9185	144.929	71.4144	84.6052	60.6702	186.148	153.336	93.5418	174.241	197.071
P33151	Cadherin-5	CDH5	87.5284	5.1713e-10	0.71256	142.666	121.549	175.62	124.031	113.121	98.423	149.201	101.013	114.362	167.041	163.38	340.332	80.7924	87.8905	82.0033	98.0987	108.916	105.61
P33908	Mannosyl-oligosaccharide 1,2-alpha-mannosidase IA	MAN1A1	72.9685	0.00274896	0.647776	84.2405	70.2279	112.243	133.036	160.547	160.83	49.0251	38.7451	57.6047	65.7442	124.225	59.0479	75.1222	55.6337	83.7448	85.1371	143.455	154.198
P35527	Keratin, type I cytoskeletal 9	KRT9	62.0643	7.90892e-09	0.704498	486.764	539.738	544.939	416.801	640.725	409.285	493.58	291.125	510.45	426.309	280.25	453.198	225.043	1251.27	560.912	255.255	568.904	608.462
P35542	Serum amyloid A-4 protein	SAA4	14.7467	2.58736e-12	0.726783	6674.86	5755.75	7384.05	5438.9	6147.78	5702.22	7235.19	8326.19	5571.97	7560.88	7571.97	6035.57	7829.6	6654.75	5781.78	8450.2	9483.34	6582.94
P35858	Insulin-like growth factor-binding protein complex acid labile subunit	IGFALS	66.035	1.19425e-09	0.710122	735.958	885.945	1219.61	1139.87	600.242	882.86	1189.99	2137.61	1324.21	1427.65	1591.2	1246.67	1047.2	1254.91	744.1	1055.38	1507.32	999.922
P35908	Keratin, type II cytoskeletal 2 epidermal	KRT2	65.4329	1.43239e-06	0.686079	81.1683	97.5021	292.098	140.08	180.363	202.888	169.374	61.7579	117.526	121.895	92.8	130.502	60.501	622.11	147.842	79.6205	152.427	331.747
P36955	Pigment epithelium-derived factor	SERPINF1	46.3122	1.59458e-11	0.722122	833.561	663.645	758.386	587.812	637.457	438.531	472.731	709.454	762.773	867.685	495.828	738.918	580.107	694.383	758.436	543.145	736.457	448.822
P36980	Complement factor H-related protein 2	CFHR2	30.6507	3.00955e-08	0.70014	125.412	112.749	173.892	110.793	113.958	364.609	247.979	349.143	286.369	317.79	282.23	310.655	282.478	285.536	298.654	182.911	159.063	81.2124
P41222	Prostaglandin-H2 D-isomerase	PTGDS	21.0288	0.00610727	0.629793	41.7794	71.4607	42.627	70.6775	46.7687	37.8256	82.5197	57.1554	74.6782	56.3781	49.554	93.0506	55.3053	72.7303	58.2218	32.7147	40.6452	47.515
P43121	Cell surface glycoprotein MUC18	MCAM	71.6074	0.00538139	0.633409	84.7887	92.019	109.697	72.1122	59.043	65.1877	84.6908	79.4262	78.6687	85.1282	93.7274	90.8796	33.841	52.2274	38.9291	84.7112	36.4934	87.0418
P43251	Biotinidase	BTD	61.1329	2.30638e-13	0.732926	959.789	935.289	927.108	917.876	663.667	650.112	722.707	956.379	779.729	1179.44	754.947	1005.56	741.195	666.014	566.942	706.302	1174.56	913.197
P43652	Afamin	AFM	69.0691	1.66426e-13	0.733998	5459.54	6401.94	5077.33	6948.77	4161.08	3236.4	4119.84	6748.08	5942.03	8181.72	3860.53	6569.66	4600.78	2184.53	4128.07	4504.56	6184.15	6443.23
P48740	Mannan-binding lectin serine protease 1	MASP1	79.2467	7.5749e-13	0.729928	277.25	264.073	302.141	444.043	271.02	380.479	301.707	364.263	385.774	390.254	296.505	348.762	342.946	220.194	349.852	317.054	411.513	353.471
P49747	Cartilage oligomeric matrix protein	COMP	82.8605	4.38528e-06	0.681448	114.662	120.031	108.836	125.033	122.693	101.052	146.531	79.8673	140.07	102.437	106.953	135.312	60.2987	122.053	16.1589	71.3772	66.6124	88.6933
P49756	RNA-binding protein 25	RBM25	100.185	0.00966327	0.616694	178.97	149.09	91.9976	121.149	80.6522	170.599	132.157		51.8477		208.01	159.263		230.105
P49908	Selenoprotein P	SELENOP	43.1736	1.11422e-11	0.723127	466.849	570.601	491.533	438.805	602.183	406.779	404.235	486.205	610.573	727.949	629.613	686.933	573.847	427.318	392.451	517.094	467.407	560.789
P49913	Cathelicidin antimicrobial peptide	CAMP	19.3014	0.00462215	0.637001	14.2039	29.3509	17.7265	28.0467	13.8639	33.3038	11.6917	44.7637	24.9762		11.314		22.6173	21.6858		12.3305	50.9678	8.2357
P51884	Lumican	LUM	38.429	8.59938e-13	0.729589	2167.99	2678.18	2438.65	2057.85	1473.26	2667.68	2173.64	1867.28	2661.64	2718.49	2366.35	2037.12	1415.23	2897.29	1322.27	1911.69	1733.22	1975.35
P54108	Cysteine-rich secretory protein 3	CRISP3	27.6303	5.68405e-08	0.698003	167.137	274.067	218.934	158.437	158.312	156.704	166.822	111.627	263.632	317.717	133.696	278.147	172.075	184.617	183.766	187.093	187.334	141.494
P54802	Alpha-N-acetylglucosaminidase	NAGLU	82.2657	0.00659507	0.627875	39.6545	43.0806		20.8998	11.6082	24.1482		10.48		39.4311	17.6224					15.6013	18.2249	11.2961
P55056	Apolipoprotein C-IV	APOC4	14.553	7.59645e-09	0.704637	712.633	693.174	414.37	1223.88	192.715	833.023	436.031	572.601	224.766	550.14	497.388	622.3	468.445	689.229	434.257	557.326	1853.28	422.741
P55058	Phospholipid transfer protein	PLTP	54.7394	1.25859e-08	0.702956	419.491	420.081	488.515	295.586	435.156	445.027	518.18	683.277	501.227	608.241	751.672	436.892	295.576	401.25	259.034	517.795	302.904	568.345
P55103	Inhibin beta C chain	INHBC	38.2379	0.00672985	0.627325	27.0573	58.7691	40.8474	43.4738	31.9668	31.5643	27.4036	67.9045	17.9061	16.2262	34.2787	32.212	54.9344	61.1378	37.274	41.4393	56.8533	53.4968
P55290	Cadherin-13	CDH13	78.2869	0.000957489	0.656904	873.181	85.1859	479.629	489.083	488.414	48.6424	87.9391	63.6487		108.353	98.1343	605.189	45.4965	232.739	51.4626	48.7801	261.404	56.1291
P58335	Anthrax toxin receptor 2	ANTXR2	53.6662	0.00507564	0.634737			72.031	46.8443	30.4794		42.9304	32.3398	84.7726	77.3777	63.4154	47.8246		27.8564		45.7281	12.0896	49.0915
P60174	Triosephosphate isomerase	TPI1	30.791	0.00793729	0.622676		250.913				215.571								31.4492	29.9367	7.74128	28.1859	42.6965
P60709	Actin, cytoplasmic 1	ACTB	41.7367	3.07538e-13	0.732199	120.724	105.826	474.724	102.786	107.022	98.4362	113.102	227.189	68.7247	95.3476	85.474	90.176	67.6006	106.768	134.055	69.1809	87.0205	630.766
P61769	Beta-2-microglobulin	B2M	13.7146	2.06644e-05	0.674281	605.128	510.383	786.62	498.799	674.998	556.097	436.962	346.709	415.596	585.602	443.683	603.663	668.864	772.153	726.157	634.222	507.77	604.436
P61916	NPC intracellular cholesterol transporter 2	NPC2	16.5702	0.00500699	0.6351		12.5761	11.5166		33.7425	12.6271	23.5313	13.5347	18.9302	21.2151			15.3721		19.3009	13.4395
P68871	Hemoglobin subunit beta	HBB	15.9984	1.35622e-12	0.728502	60099.9	45696.6	78549.9	98501.3	74789.1	80309.8	21589.5	19557.8	50596.3	108556	43686.1	57824.2	51256.7	67127.7	102067	48047.3	131160	99898.1
P69891	Hemoglobin subunit gamma-1	HBG1	16.1405	7.79303e-08	0.69692	28606.3	21732.4	46732.2	63688.3	46994.9	52792.1	12546	31948.4	26884.1	50676.8	24410.1	49828.8	102943	37525.5	73066	25831.8	93609.9	54807
P69905	Hemoglobin subunit alpha	HBA1	15.2575	1.12071e-08	0.703362	7873.61	5159.97	11125.7	16525.6	9909.23	11374.5	2424.54	2367.01	6279.25	12780.6	5938.32	7586.14	6752.76	8462.67	14633.8	6538.85	18708.8	12989.8
P80108	Phosphatidylinositol-glycan-specific phospholipase D	GPLD1	92.3364	6.93609e-11	0.718266	1227.05	1206.03	1400.42	1196.4	971.431	1289.72	496.994	927.348	1083.51	1151.14	760.9	1227.03	761.161	788.336	849.229	796.405	1940.11	934.626
P80748	Immunoglobulin lambda variable 3-21	IGLV3-21	12.4457	2.38564e-05	0.673571	257.305	371.621	325.155	675.829	402.358	585.115	911.135	355.385	306.238	447.689	318.946	372.432	448.044	479.102	252.134	445.307		305.751
P98160	Basement membrane-specific heparan sulfate proteoglycan core protein	HSPG2	468.83	0.00138149	0.65461	41.9006	22.1839	52.0693	19.6049	30.1629	36.5478	54.6441	35.7415	43.9619	39.2095	37.9326	11.3659	33.6546	45.2837	20.5981	37.3087	39.8229	46.3671
Q03591	Complement factor H-related protein 1	CFHR1	37.6506	1.56821e-09	0.709326	862.405	1268.12	1123.83	1010.13	969.841	719.129	937.552	2081.89	1612.39	1348.23	1332.6	1103.99	1208.76	1180.91	1059.28	1691.42	1004.36	672.493
Q04756	Hepatocyte growth factor activator	HGFAC	70.6818	2.52755e-08	0.700704	409.649	372.006	490.023	340.014	422.152	317.903	424.758	548.448	394.601	643.217	506.998	471.703	252.132	451.99	267.638	477.988	352.007	296.048
Q06033	Inter-alpha-trypsin inhibitor heavy chain H3	ITIH3	99.8492	4.34885e-13	0.731311	2219.45	1290.58	1334.99	978.123	1942.6	1296.06	1806.8	1568.97	1245.72	2024.37	2037.9	1322.09	1982.46	843.215	2335.02	2178.01	1568.5	1690.91
Q08380	Galectin-3-binding protein	LGALS3BP	65.331	7.52901e-11	0.718015	902.076	381.19	334.947	780.347	761.95	853.036	431.402	490.304	280.408	1073.98	410.727	470.378	1131.03	372.644	559.555	439.049	1009.16	1142.57
Q12805	EGF-containing fibulin-like extracellular matrix protein 1	EFEMP1	54.6405	1.99126e-13	0.733299	476.829	647.166	422.211	348.604	552.44	466.727	388.299	258.256	348.167	366.422	439.947	462.003	313.339	570.007	319.073	365.773	341.95	515.889
Q13103	Secreted phosphoprotein 24	SPP2	24.3377	2.75586e-07	0.692363	225.491	151.6	217.727	234.259	157.059	208.397	244.736	286.354	230.329	192.519	208.521	179.914	178.018	132.712	189.75	185.876	190.974	160.286
Q13790	Apolipoprotein F	APOF	35.3995	2.05e-10	0.715211	261.383	640.456	1084.79	814.717	969.215	858.305	1029.22	1247.7	871.15	772.679	1044.4	992.033	664.269	388.577	737.559	592.203	999.337	805.321
Q14126	Desmoglein-2	DSG2	122.294	0.00958825	0.617026	73.8209	34.0658	59.8204	34.771	65.4931	53.8462	45.7995	28.0677	42.0663	59.3235	58.4223	58.3012	29.9856	21.9879	41.0776	34.5219	24.3505	49.9126
Q14515	SPARC-like protein 1	SPARCL1	75.2077	0.00562615	0.632144	29.4277	18.6732	39.4805	27.266	26.6722	54.3495	32.9584		40.2682	122.83		56.327	12.4196	54.5115	40.7289	11.0505	25.0709	21.4025
Q14520	Hyaluronan-binding protein 2	HABP2	62.6717	2.10889e-10	0.715099	1923.15	1469.91	1726.75	1551.53	1427.56	1488.45	799.424	1424.45	1316.35	1752.76	1471.8	1649.95	1550.67	1509.09	1279.64	1652.77	2094.12	977.306
Q14624	Inter-alpha-trypsin inhibitor heavy chain H4	ITIH4	103.357	2.58391e-14	0.738971	9895.08	9224.03	8170.52	7321.51	8571.67	7292.37	8563.7	9889.25	8950.95	10267	7746.53	6325.88	8331.93	6507.95	7991.43	12513.7	8185.34	6495.38
Q15166	Serum paraoxonase/lactonase 3	PON3	39.6075	2.37328e-07	0.69294	92.382	65.4647	113.644	143.558	88.2586	129.412	152.811	148.08	214.757	218.531	110.81	110.504	83.0085	53.6901	69.5697	64.5731	91.0066	72.479
Q15485	Ficolin-2	FCN2	34.0011	2.60169e-07	0.692601	192.71	136.833	150.887	250.903	155.132	142.827	113.082	96.0691	171.921	174.663	98.6374	147.899	214.241	136.297	108.052	139.8	172.085	231.159
Q15582	Transforming growth factor-beta-induced protein ig-h3	TGFBI	74.6809	1.00689e-09	0.710631	140.557	186.497	84.6019	174.543	142.073	140.62	166.983	180.886	237.799	303.95	190.146	159.733	117.262	115.641	107.446	108.11	132.034	151.395
Q15848	Adiponectin	ADIPOQ	26.4136	7.11455e-08	0.697236	355.844	171.579	316.657	161.98	312.811	252.105	308.563	250.462	250.681	457.8	434.846	316.775	95.7361	153.11	92.0692	360.942	114.12	221.013
Q16610	Extracellular matrix protein 1	ECM1	60.6741	8.40341e-09	0.704299	610.201	935.274	978.771	715.069	890.174	709.261	800.035	1790.64	1241.47	1089.24	1244.43	1208.31	793.711	787.429	495.315	766.282	618.148	753.328
Q16706	Alpha-mannosidase 2	MAN2A1	131.141	0.00831123	0.621344	38.5392	29.9776	25.6404	28.2267	251.681	24.5596	32.8787	50.9296	34.1148	40.485	40.0577		30.8467	52.6429	484.833	21.6877	46.0557	53.4653
Q16853	Membrane primary amine oxidase	AOC3	84.6219	0.00559112	0.632406	73.8826	91.2382	105.123	95.3834	84.3543	97.4112	78.5937	46.7116	97.0321	100.29	119.393	78.1444	40.4131	83.5537	45.0913	72.8229	66.3865	117.114
Q6EMK4	Vasorin	VASN	71.7126	2.03332e-07	0.693511	106.224	102.055	149.027	137.844	131.71	124.865	102.697	100.608	116.575	215.508	95.3134	127.744	86.1016	82.9906	134.083	77.383	124.22	113.917
Q6Q788	Apolipoprotein A-V	APOA5	41.2126	2.70176e-06	0.683496			17.817	77.5512		33.6389		51.3578	21.9066				29.1183		28.9657		32.6735
Q6UX71	Plexin domain-containing protein 2	PLXDC2	59.5832	8.11539e-06	0.678616	55.3211		75.6198	50.3012	74.4297	57.8365	62.604	91.369	74.4457	124.341	90.6989	62.8239	65.4324	75.4732	30.5363	53.3893	52.3004	92.7076
Q6UXB8	Peptidase inhibitor 16	PI16	49.4711	2.00999e-07	0.693569	67.5287	63.7709	85.7446	51.7339	26.2133	92.9722	89.245	51.3744	94.9086	89.9763	50.0351	82.0193	52.5028	75.8848	34.3256	54.0482	36.3684	55.3849
Q6YHK3	CD109 antigen	CD109	161.689	0.00710112	0.625736		1	22.8492	23.2501		6.94189		27.45	3.59146	11.6347	16.754		6.70394		13.2231	14.9505	6.89668
Q76LX8	A disintegrin and metalloproteinase with thrombospondin motifs 13	ADAMTS13	153.604	0.000136712	0.665576	57.9859	54.6994	65.5124	61.8721	278.034	54.3375	60.2107	117.261	95.1307	103.923	93.3281	61.0043	85.028	312.917	60.3482	64.7016	111.163	66.9135
Q7Z7G0	Target of Nesh-SH3	ABI3BP	118.642	0.00944806	0.617568	12.3854	31.5091	36.574	23.5083	28.8429	46.3705	52.5685	55.4422	58.4895	7.91534	74.9458	52.7718	18.4771	15.5083	27.1636			54.5848
Q86U17	Serpin A11	SERPINA11	46.9892	0.00612486	0.629652	27.4533	36.684	18.9298	35.8006	56.5422	66.0861	99.3305	69.3455		52.2014	58.3093	56.7451	31.5992	30.8649		61.8064	35.4527	27.7628
Q86VB7	Scavenger receptor cysteine-rich type 1 protein M130	CD163	125.451	0.00369981	0.641984	93.7329	55.2371	75.6704	42.4018	67.4377	97.0658		21.8375		35.7233	97.5651	77.6329	74.5826	34.45	36.6686	133.61	58.1691	99.0777
Q8NBP7	Proprotein convertase subtilisin/kexin type 9	PCSK9	74.2862	0.00214131	0.650914	84.5186		23.8542	49.7756	48.7253	34.4306	48.639	79.5269	26.1945	44.0758	33.8558	31.2924	44.6038	34.1247	31.3813	60.4203	21.0928	21.2881
Q8WZ75	Roundabout homolog 4	ROBO4	107.457	0.00822808	0.621683			36.577	36.5299	13.8705	12.155		37.0566	38.8196	23.7457	53.0508			28.2554		18.5858		26.3147
Q92496	Complement factor H-related protein 4	CFHR4	65.3508	1.81508e-11	0.721785	167.911	162.382	143.633	92.9367	119.969	132.389	124.803	319.52	217.808	231.663	122.68	247.737	406.653	139.353	200.501	157.365	166.331	145.923
Q92954	Proteoglycan 4	PRG4	151.061	8.94303e-11	0.717557	399.601	244.747	232.513	421.491	203.56	345.119	153.808	195.793	252.676	219.719	116.962	207.853	308.749	297.626	303.084	205.819	544.356	342.289
Q96IY4	Carboxypeptidase B2	CPB2	48.4243	2.71316e-09	0.707723	90.2363	247.739	202.453	130.437	298.357	119.248	188.015	329.101	199.328	83.614	261.247	216.425	134.643	139.28	184.672	224.632	134.248	79.3085
Q96KN2	Beta-Ala-His dipeptidase	CNDP1	56.7061	2.41045e-13	0.732763	839.78	312.352	439.127	521.757	462.212	681.827	280.203	590.851	432.033	428.844	230.841	499.008	377.95	646.574	244.6	474.54	588.314	311.657
Q96NZ9	Proline-rich acidic protein 1	PRAP1	17.2077	0.000518639	0.659992	28.1214	26.1476	35.8898	28.7481	27.4126	46.6512	18.4772	25.626	20.2348	46.1315	13.9465	46.3953	39.8208	39.3206	57.049	22.4352	62.2211	27.3484
Q96PD5	N-acetylmuramoyl-L-alanine amidase	PGLYRP2	62.217	1.74612e-12	0.72779	1800.43	1974.64	2288.98	2082.51	1771.52	1512.13	1737.92	2413.61	1622.07	2112.48	2123.33	2337.32	1714.56	1556.74	1154.84	1933.79	1943.93	1932.09
Q99784	Noelin	OLFM1	55.3426	2.54128e-05	0.673236	48.0175	82.6382	83.2655	67.4122	44.626	56.444	120.038	30.9418	69.2514	57.701	84.328	34.4026	50.0906		25.1364	53.3182	35.1956	52.0848
Q99963	Endophilin-A3	SH3GL3	39.2847	4.76097e-13	0.731081	1354.85	1503.6	1321.81	1951.25	1707.73	1893.67	2773.4	428.734	1158.31	991.021	1984.37	1511.1	1507.25	5532.93	1338.83	904.605	972.116	2982.94
Q9BWP8	Collectin-11	COLEC11	28.6654	2.6739e-06	0.683557	170.794	97.8064	101.671	96.7824	79.7149	90.1821	116.365	145.66	107.76	106.265	126.624	110.211	68.1619	123.741	69.4473	94.3106	145.351	107.971
Q9BXR6	Complement factor H-related protein 5	CFHR5	64.4194	0.00553445	0.632727	59.5797		73.1666	52.8132	80.5005	100.746		101.257	89.9842	81.2256	55.877	61.3911	25.3216	54.5618	82.6005	80.824	57.4331
Q9H7P6	Multivesicular body subunit 12B	MVB12B	35.6195	1.86886e-06	0.685022	7912.85	8026.09	7720.23	7444.16	4717.78	5602.59	4619.94	9170.32	8238.76	6367.55	10111	9751.35	6210.83	6922.04	7871.17	6147.72	8148.05	6058.16
Q9H8L6	Multimerin-2	MMRN2	104.409	0.00835645	0.621123			44.7764	54.5352	43.7533	55.6672		40.191	59.1743	66.0281	39.2038		31.5278	37.4969	52.59		47.9312	49.6847
Q9HDC9	Adipocyte plasma membrane-associated protein	APMAP	46.4804	0.000845117	0.657624	218.355	216.868	151.755	201.072	128.013	94.4707	81.9141	95.5139	93.0848	23.8955	103.493	136.839	108.57	99.0563	130.573	161.882		148.929
Q9NPH3	Interleukin-1 receptor accessory protein	IL1RAP	65.4184	1.82528e-07	0.693919	241.513	101.035	93.2604	70.2565	108.973	123.922	159.537	144.825	100.811	115.206	128.434	105.842	86.4972	82.2967	133.265	96.7905	104.369	65.4313
Q9NZP8	Complement C1r subcomponent-like protein	C1RL	53.4983	3.40494e-11	0.720199	611.422	385.436	541.873	407.224	392.531	505.827	486.241	409.358	498.024	773.924	436.549	477.336	498.019	522.836	502.612	455.236	510.818	482.332
Q9UGM5	Fetuin-B	FETUB	42.0549	1.66695e-13	0.733954	716.514	499.162	460.356	390.38	477.466	440.282	493.432	393.061	582.629	467.884	409.989	518.137	634.63	578.243	460.022	507.113	685.415	543.118
Q9UHG3	Prenylcysteine oxidase 1	PCYOX1	56.6401	4.85731e-07	0.690308	107.535	129.218	120.25	149.108	131.188	115.7	151.513	180.358	173.391	174.59	193.707	125.667	145.619	123.367	101.745	179.139	285.158	195.681
Q9UK55	Protein Z-dependent protease inhibitor	SERPINA10	50.7069	5.47978e-06	0.68043	211.081	157.841	148.346	119.553	147.956	105.361	166.278	181.63	155.831	101.292	187.551	167.372	169.233	142.765	160.218	178.428	276.869	159.067
Q9UNW1	Multiple inositol polyphosphate phosphatase 1	MINPP1	55.0512	0.00588265	0.630935	49.1151		25.2434	52.1319	35.8948	42.6148	67.897	32.7994	36.2293	25.4963	33.0498	36.5232	40.073	48.6186	14.6995	37.1082	41.2806	24.1764
Q9Y6R7	IgGFc-binding protein	FCGBP	572.017	4.14793e-08	0.699069	112.576	57.5257	145.917	125.64	239.939	110.866	77.6767	94.8131	103.432	112.487	105.185	87.8589	59.7297	67.3863	51.2057	60.2381	102.88	175.527
Q9Y6Z7	Collectin-10	COLEC10	30.705	1.15961e-05	0.677009	120.1	102.922	121.957	176.603	138.671	128.494	165.639	178.073	150.384	114.808	129.803	113.3	93.3664	115.629	117.252	112.305	178.871	139.565

## Sheet: Sheet4 Metabolomics data
ID	m/z	ReteNPBSion time (min)	Ion mode	Metabolites	Compound ID	Super Class	Class	Sub Class	kegg	Score	FragmeNPBSation Score	AdduPBSs	Formula	Mass Error (ppm)	QC4	QC5	QC6	QC7	QC8	QC9	QC10	QC11	QC12	QC13	QC14	QC15	PBS-1	PBS-2	PBS-3	PBS-4	PBS-5	PBS-6	PBS-7	PBS-8	PBS-9	PBS-10	PBS-11	PBS-12	PBS-13	PBS-14	PBS-15	PBS-16	PBS-17	PBS-18	PBS-19	PBS-20	PBS-21	PBS-22	PBS-23
11.35_569.3482n	570.355	11.3482	pos	LysoPC(22:5(4Z,7Z,10Z,13Z,16Z))	HMDB0010402	Lipids and lipid-like molecules	Glycerophospholipids	Glycerophosphocholines	C04230	58.4	95.6	M+H, M+Na	C30H52NO7P	0.13709	168696	159184	160030	154804	160369	164105	162159	155915	144252	163507	163193	149024	273673	108063	162115	175231	261075	87057	105072	109683	170858	155075	88859.6	175123	162579	256732	151260	243818	103075	99473.4	102766	292118	108740	82361.5	260144
11.49_522.3555m/z	522.356	11.4861	pos	LysoPC(18:1(11Z))	HMDB0010385	Lipids and lipid-like molecules	Glycerophospholipids	Glycerophosphocholines	C04230	58.3	93.1	M+H	C26H52NO7P	0.234074	1.12943e+07	1.09272e+07	1.04128e+07	1.09434e+07	1.05861e+07	1.01512e+07	9.6782e+06	1.08538e+07	1.00383e+07	1.02333e+07	1.07814e+07	1.02494e+07	1.28726e+07	9.10739e+06	9.27276e+06	8.09169e+06	1.32192e+07	1.1275e+07	9.81458e+06	8.15664e+06	1.27485e+07	1.04272e+07	8.35682e+06	1.0267e+07	9.31415e+06	1.06899e+07	1.06855e+07	9.65414e+06	9.32306e+06	5.98715e+06	1.19729e+07	1.39126e+07	8.21763e+06	8.32628e+06	9.03176e+06
11.58_571.3639n	572.371	11.5757	pos	LysoPC(22:4(7Z,10Z,13Z,16Z))	HMDB0010401	Lipids and lipid-like molecules	Glycerophospholipids	Glycerophosphocholines	C04230	58.3	96	M+H, M+Na	C30H54NO7P	0.199015	148028	143424	145132	138496	139526	139787	126082	138608	127836	135326	148003	132177	190319	81173.6	109832	150663	194211	97473.4	103213	105651	133963	156297	84439	128808	138293	188550	160515	246141	138474	62226.3	111523	132814	114822	70232.7	247945
12.44_549.3795n	550.387	12.4417	pos	LysoPC(20:1(11Z))	HMDB0010391	Lipids and lipid-like molecules	Glycerophospholipids	Glycerophosphocholines	C04230	58.3	95.8	M+H, M+Na	C28H56NO7P	0.1412	122697	136667	137212	129925	126037	111186	111267	124421	111465	132768	142480	118127	75791	105675	113962	117856	200597	122487	149721	111298	126407	108866	90128	101994	142862	105070	120545	128376	131701	73486.2	129530	136083	84011	79288.5	85454.3
10.70_493.3169n	494.324	10.7034	pos	LysoPC(16:1(9Z)/0:0)	HMDB0010383	Lipids and lipid-like molecules	Glycerophospholipids	Glycerophosphocholines	C04230	58.2	93.5	M+H, M+Na	C24H48NO7P	0.130439	1.24182e+06	1.15588e+06	1.11606e+06	1.14453e+06	1.19153e+06	1.21233e+06	1.22683e+06	1.19324e+06	1.26316e+06	1.12318e+06	1.15118e+06	1.23092e+06	1.71932e+06	1.0905e+06	928322	803999	1.55434e+06	874283	1.21344e+06	1.04395e+06	1.19412e+06	744034	981460	1.28312e+06	884183	1.12691e+06	755966	1.18808e+06	964124	685206	1.26639e+06	1.15259e+06	912802	783369	1.53921e+06
12.22_523.3634n	524.371	12.2193	pos	LysoPC(18:0)	HMDB0010384	Lipids and lipid-like molecules	Glycerophospholipids	Glycerophosphocholines	C04230	58.2	93.1	M+H-H2O, M+Na, M+H	C26H54NO7P	-0.765982	1.48236e+07	1.57185e+07	1.55549e+07	1.52573e+07	1.48659e+07	1.33788e+07	1.4075e+07	1.45816e+07	1.31722e+07	1.50965e+07	1.57583e+07	1.47879e+07	1.6151e+07	1.34599e+07	1.49379e+07	1.10069e+07	2.15497e+07	1.07858e+07	1.43224e+07	1.23119e+07	2.05409e+07	1.158e+07	1.13095e+07	1.40759e+07	1.17739e+07	1.70547e+07	1.2072e+07	1.46521e+07	1.38914e+07	1.08942e+07	1.35316e+07	1.46884e+07	1.12689e+07	9.75281e+06	1.37242e+07
10.85_482.3242m/z	482.324	10.8477	pos	LysoPC(15:0)	HMDB0010381	Lipids and lipid-like molecules	Glycerophospholipids	Glycerophosphocholines	C04230	57.8	91.7	M+H	C23H48NO7P	0.219405	330364	305162	315686	308782	321541	317168	325399	314270	333044	331921	318448	320484	246214	272205	296065	151739	277265	391200	212054	238223	452247	215090	221080	309985	228139	349658	263378	326851	259381	219201	361303	339891	267141	131537	203691
10.95_567.3325n	568.34	10.9529	pos	LysoPC(22:6(4Z,7Z,10Z,13Z,16Z,19Z))	HMDB0010404	Lipids and lipid-like molecules	Glycerophospholipids	Glycerophosphocholines	C04230	57.5	89.3	M+H, M+Na	C30H50NO7P	0.0142621	1.6503e+06	1.59223e+06	1.56375e+06	1.54746e+06	1.56273e+06	1.50091e+06	1.5763e+06	1.53189e+06	1.53299e+06	1.50062e+06	1.5564e+06	1.57228e+06	2.15207e+06	1.74512e+06	1.97426e+06	1.42529e+06	2.27949e+06	1.54326e+06	1.52032e+06	1.44345e+06	2.4094e+06	1.72504e+06	1.48575e+06	1.26658e+06	1.3251e+06	1.57739e+06	1.51128e+06	1.66595e+06	1.6527e+06	1.70718e+06	2.36847e+06	2.44711e+06	2.04736e+06	1.16762e+06	1.59377e+06
11.73_548.3711m/z	548.371	11.7338	pos	LysoPC(20:2(11Z,14Z))	HMDB0010392	Lipids and lipid-like molecules	Glycerophospholipids	Glycerophosphocholines	C04230	57.5	90.9	M+H	C28H54NO7P	-0.00469004	258426	262959	275868	264785	261791	260014	241762	252851	242780	272848	280045	247171	262027	298118	215295	143582	368716	157735	379097	275731	294207	231652	215764	234593	328402	223948	291203	362869	275157	240323	265026	319691	223631	209034	301247
10.56_518.3244m/z	518.324	10.5574	pos	LysoPC(18:3(6Z,9Z,12Z))	HMDB0010387	Lipids and lipid-like molecules	Glycerophospholipids	Glycerophosphocholines	C04230	57.4	93.4	M+H	C26H48NO7P	0.530827	354976	309600	314758	327797	335544	346647	354704	337397	351400	310535	325967	351228	301514	359925	350636	260861	240454	172265	170827	346159	787983	358174	166465	258519	181787	448671	236759	371640	246705	178992	217778	261019	194180	146127	347036
11.15_569.3482n	570.355	11.1526	pos	LysoPC(22:5(7Z,10Z,13Z,16Z,19Z))	HMDB0010403	Lipids and lipid-like molecules	Glycerophospholipids	Glycerophosphocholines	C04230	57.2	90	M+H, M+Na	C30H52NO7P	0.0953416	347875	327523	319232	328384	329808	350979	324031	346791	318064	312700	326229	310150	417110	274242	317625	250107	338505	338479	195160	233858	395553	329539	217901	256966	326641	398305	395134	386191	282163	198177	332826	336155	399973	172625	366982
11.26_495.3326n	496.34	11.2607	pos	LysoPC(16:0)	HMDB0010382	Lipids and lipid-like molecules	Glycerophospholipids	Glycerophosphocholines	C04230	57.1	86.8	M+H, M+Na, M+H-H2O	C24H50NO7P	0.195117	4.52001e+07	4.49908e+07	4.39708e+07	4.4269e+07	4.48434e+07	4.47638e+07	4.6833e+07	4.3221e+07	4.55258e+07	4.39316e+07	4.43692e+07	4.39435e+07	5.10563e+07	3.77148e+07	4.48754e+07	3.08594e+07	5.06017e+07	3.4011e+07	3.81164e+07	3.62647e+07	4.93638e+07	3.94216e+07	3.20861e+07	4.71353e+07	3.62975e+07	5.12445e+07	3.52912e+07	4.35382e+07	3.63529e+07	3.01978e+07	4.0557e+07	5.63274e+07	3.74666e+07	3.07476e+07	4.03131e+07
5.35_312.1473n	313.155	5.35347	pos	Phenylalanylphenylalanine	HMDB0013302	Organic acids and derivatives	Carboxylic acids and derivatives	Amino acids, peptides, and analogues		57.1	88.8	M+H, M+Na	C18H20N2O3	-0.270442	1.16848e+06	1.1268e+06	1.09156e+06	1.11179e+06	1.13707e+06	1.15245e+06	1.18376e+06	1.141e+06	1.15253e+06	1.11219e+06	1.09912e+06	1.17894e+06	1.20364e+06	1.09799e+06	1.49133e+06	974848	953778	1.05526e+06	1.39946e+06	1.12919e+06	1.64879e+06	1.64923e+06	878364	1.51441e+06	1.17874e+06	971201	1.00453e+06	1.20276e+06	677509	1.54681e+06	1.09835e+06	287427	1.13766e+06	1.09266e+06	1.28624e+06
10.59_541.3171n	542.324	10.5894	pos	LysoPC(20:5(5Z,8Z,11Z,14Z,17Z))	HMDB0010397	Lipids and lipid-like molecules	Glycerophospholipids	Glycerophosphocholines	C04230	57	91.8	M+H, M+Na	C28H48NO7P	0.457858	246705	226897	228516	239239	242738	244410	251394	245457	264561	232850	229404	249583	379710	110105	414422	147097	175634	308701	99913.7	173173	702250	213662	243350	135407	114935	261914	188477	203476	162444	149096	208515	195684	414818	177402	179476
7.00_405.1929m/z	405.193	7.00375	neg	Aldosterone	HMDB0000037	Lipids and lipid-like molecules	Steroids and steroid derivatives	Hydroxysteroids	C01780	57	91.9	M+FA-H	C21H28O5	2.71696	11752.1	11586	11793.2	11788.4	11710.6	11994.5	11967.4	11414.8	11894.6	12385.7	11701.3	11660.8	8015.24	7823.5	5124.75	11608.4	11150.5	6495.74	9668.42	6749.61	11849.6	7768.52	10802.2	7659.44	9596.97	9395.83	9457.98	10360	8941.25	10629.4	1326.32	6724.38	11830.5	9156.15	10332.9
5.74_449.1080m/z	449.108	5.7444	pos	hesperetin-7-O-glucuronide	HMDB0029203	Organoheterocyclic compounds	Benzodioxanes	Phenylbenzodioxanes		56.9	89	M+H-H2O	C21H22O12	0.260237	11628.7	10633.6	9239.2	10612.1	10945.3	11588.8	11833.6	10933.2	11002.5	10294.7	10810.1	11661.8	3.08093e-08	12663.8	16316.8	17965.8	4703.32	3.08093e-08	15415.4	10051.6	13403.3	2878.94	117.938	2392.89	6444.55	6076.78	11476.4	61.3669	10955.2	139077	3676.34	7639.46	1191.28	346.428	3.08093e-08
8.27_626.3536m/z	626.354	8.26548	pos	Glycochenodeoxycholic acid 3-glucuronide	HMDB0002579	Lipids and lipid-like molecules	Steroids and steroid derivatives	Steroidal glycosides	C03033	56.9	89.1	M+H	C32H51NO11	0.146855	46429.6	46006.5	43428.2	43118.3	44398.9	45392	45408.2	44750.8	43955.3	43286.8	42024.3	44148.7	2351.56	7333.35	32100	13543.2	16096.6	27971.4	18500.3	21626.9	4000.21	87755.6	11518.6	7315.9	52992.1	7398.17	54069.9	37270.9	55107.6	2719.79	20222.4	10222.1	275191	56750	24022.8
5.09_431.0974m/z	431.097	5.08568	pos	Naringenin 4'-O-glucuronide	HMDB0041759	Phenylpropanoids and polyketides	Flavonoids	Flavonoid glycosides		56.6	86	M+H-H2O	C21H20O11	0.181497	32490.7	30315.6	28423.6	27236.2	29825.9	31417.5	30055.2	31366.3	31268.7	29435.9	28313.7	28649.7	1433.6	142661	38772	13062.8	56151.8	44583.3	65084.8	33208.9	25738.9	7577.48	7677.94	135483	12772	37733.7	31325	13905.6	76595	50200.5	2176.03	5869.87	110254	3097.43	220.871
5.45_351.1583n	352.166	5.4542	pos	Phenylalanyl-Tryptophan	HMDB0029006	Organic acids and derivatives	Carboxylic acids and derivatives	Amino acids, peptides, and analogues		56.4	86.5	M+H, M+Na	C20H21N3O3	-0.0246463	67332.9	62364.1	60975.1	61593.1	63684.7	63309.2	65557.6	65711.4	65087.3	63137.2	60357.5	63645.3	133128	78400.9	55861.4	56008.7	61545.8	66126.2	80206.3	44904.1	57641.1	84341	53114.5	94340.4	82562.3	89778.6	61780.6	63626.7	43387.2	56150.4	46740.7	24610.9	74295.4	74098.5	86562.9
5.03_303.1218n	304.129	5.03418	pos	Indoleacetyl glutamine	HMDB0013240	Organic acids and derivatives	Carboxylic acids and derivatives	Amino acids, peptides, and analogues		56.3	87.2	M+H, M+Na	C15H17N3O4	-0.193905	5569.23	4753.99	4396.83	4597.44	5045.87	5615.07	5684.4	5063.91	5071.77	5134.79	4699.3	4992.34	8900.22	5961.28	1689.94	964.106	4804.72	1894.03	812.046	8582.21	2421.46	13918	3388.88	1572.81	1031.05	2743.26	2633.46	3293.87	5638.42	13128.9	53761.1	756.029	3859.62	1226.77	2836.06
6.46_288.2169m/z	288.217	6.45962	pos	L-Octanoylcarnitine	HMDB0000791	Lipids and lipid-like molecules	Fatty Acyls	Fatty acid esters	C02838	56.3	86.5	M+H	C15H29NO4	-0.0402554	1064.36	864.152	922.102	923.785	987.12	905.307	938.779	978.671	1190.61	1003.42	994.73	927.885	1419.91	602.199	869.372	3.08093e-08	538.545	7791.24	132.884	1168.65	131.948	1525.44	315.766	852.929	175.168	93.8521	346.034	647.434	1983.33	494.937	5018.95	145.434	1975.39	582.827	324.465
4.54_293.1150m/z	293.115	4.54473	neg	gamma-Glutamylphenylalanine	HMDB0000594	Organic acids and derivatives	Carboxylic acids and derivatives	Amino acids, peptides, and analogues		56.2	87.3	M-H	C14H18N2O5	2.49396	7634.76	8052.24	7870.61	7903.77	7755.89	7564.16	7831.69	7908.21	7474.55	7845.07	7879.54	7714.65	6371.81	11505.5	6537.77	4091.09	7573.26	6598.71	5086.05	9745.38	4730.5	8527.6	7133.11	6627.14	6661.08	8818.03	8899.04	8386.91	7941.7	10076.3	7641.51	6826.28	9513.48	9884.06	8517
4.53_295.1288m/z	295.129	4.53485	pos	Tyrosyl-Hydroxyproline	HMDB0029106	Organic acids and derivatives	Carboxylic acids and derivatives	Amino acids, peptides, and analogues		56.1	84	M+H	C14H18N2O5	-0.117747	22874.7	21314.8	20500.5	21934.3	21875.7	22079	22207.1	21108.6	22651.4	21340.7	20908.9	22311.5	18989.2	34372	19647.4	14234	25284.3	20991	15998.2	33994.4	16039.8	23973.9	22196.3	20395.9	21629.2	24625.2	25826.6	22515.9	24611	28580.4	24232.8	21921	29077.2	31736.1	23477.6
4.82_264.1109n	265.118	4.81873	pos	Phenylacetylglutamine	HMDB0006344	Organic acids and derivatives	Carboxylic acids and derivatives	Amino acids, peptides, and analogues	C04148	56.1	83.2	M+H, M+Na, M+K, M+H-H2O	C13H16N2O4	-0.250131	433371	385921	384734	406804	407488	408981	413960	418047	419708	388666	399329	409430	86789.7	847143	197419	201361	425454	906382	84005.6	785326	49201.8	739533	355833	610412	229582	129103	624864	233276	648645	759421	2.74671e+06	327844	534756	1.43851e+06	128191
4.90_431.0974m/z	431.097	4.90162	pos	Naringenin 5-O-glucuronide	HMDB0041760	Phenylpropanoids and polyketides	Flavonoids	Flavonoid glycosides		56.1	88.8	M+H-H2O	C21H20O11	0.28449	2062.73	1965.04	1939.35	1892.93	2004.93	2118.36	1707.68	2536.22	2192.11	2223.59	1767.29	1692.92	3.08093e-08	11254	3407.8	3.08093e-08	4577.94	1003.66	2481.18	4617.55	1127.64	3367.24	375.944	5524.53	752.365	3061.84	7261.57	935.487	2810.19	2126.24	3.08093e-08	770.143	2796.07	472.873	3.08093e-08
2.51_342.1559m/z	342.156	2.50898	pos	Histidinyl-Tryptophan	HMDB0028896	Organic acids and derivatives	Carboxylic acids and derivatives	Amino acids, peptides, and analogues		55.8	85.7	M+H	C17H19N5O3	-0.414362	34999.5	29363.9	26647	29890.1	30397.8	30871.9	30929	30034.4	30478.9	29779.9	30025.3	29399.1	51939.2	28132.6	30074.8	32004.2	34876.5	26967.4	32116.1	30996.4	49097.9	57449.1	29678.4	24366	42144	31437	36433.4	32459	20419.8	41024.6	32253.8	11314	36522.4	31188.8	48198.3
3.29_246.1216n	245.115	3.28623	neg	Aspartyl-Leucine	HMDB0028757	Organic acids and derivatives	Carboxylic acids and derivatives	Amino acids, peptides, and analogues		55.8	84.2	M-H2O-H, M-H	C10H18N2O5	-0.0401945	1323.22	1421.58	1323.69	1489.44	1399.22	1448.44	1324.6	1548.89	1411.05	1373.71	1395.92	1474.25	7978.56	1495.05	899.184	395.08	582.235	1867.4	426.833	1862.89	537.09	2721.88	872.233	875.921	539.585	1318.1	696.722	638.894	961.414	957.068	1434.7	296.367	1110.68	5737.23	491.799
10.53_382.2715m/z	382.272	10.5252	pos	Sphinganine 1-phosphate	HMDB0001383	Lipids and lipid-like molecules	Sphingolipids	Phosphosphingolipids	C01120	55.6	83.6	M+H	C18H40NO5P	-0.448171	21994.1	17752.5	17253.6	18429	17963.7	17095.1	18681	17452.3	18264.6	16383.4	16708.3	18080.1	18287.2	11454.9	16574.1	11984.8	16299.9	11707.6	20316.9	13874	13122.1	17582.4	13254.5	19268.5	19705.3	15246.6	24947.6	15204.5	14520.6	11760.9	10287.2	13097.4	25577	18044.5	10290.2
5.98_479.1186m/z	479.119	5.984	pos	Hesperetin 7-O-glucuronide	HMDB0041745	Phenylpropanoids and polyketides	Flavonoids	Flavonoid glycosides		55.6	84.7	M+H	C22H22O12	0.467408	8679.87	8152.03	8292.98	8185.64	8554.66	8850.31	8528.94	8854.72	8904.98	8490.42	8659.87	8406.77	3.08093e-08	3918.91	1055.7	17046.9	3715.66	3.08093e-08	32214.6	4089.68	15450.8	2263.51	2476.32	684.481	755.331	2091.81	14284.5	72.8012	4488.32	90579.1	3.08093e-08	871.387	2683.53	3.08093e-08	3.08093e-08
8.30_449.3143n	432.311	8.29792	pos	Deoxycholic acid glycine conjugate	HMDB0000631	Lipids and lipid-like molecules	Steroids and steroid derivatives	Bile acids, alcohols and derivatives	C05464	55.6	83.1	M+H-H2O, M+Na, M+H	C26H43NO5	0.327612	118841	112236	114210	111849	116985	116063	122413	117979	123092	115524	115274	120015	4030.11	166306	40006.2	35325.7	33291.8	47062.3	23590.7	58251.8	25022.7	67159.5	20628.9	25423.8	49359.9	16609.5	65393.4	55914.8	118741	90128.7	17637	116119	129173	129587	62759.8
8.60_321.2423m/z	321.242	8.60205	pos	20-Hydroxyeicosatetraenoic acid	HMDB0005998	Lipids and lipid-like molecules	Fatty Acyls	Fatty acids and conjugates	C14748	55.6	82.6	M+H	C20H32O3	-0.531074	113.819	161.664	43.9165	111.994	126.764	165.491	118.198	144.919	205.923	122.07	37.5089	179.394	68.6909	268.954	297.226	3.08093e-08	49.6208	3.08093e-08	3.08093e-08	3.08093e-08	52.265	116.748	3.08093e-08	3.08093e-08	3.08093e-08	3.08093e-08	128.187	3.08093e-08	3.08093e-08	3.08093e-08	3.08093e-08	3.08093e-08	52.6262	156.887	50.813
10.03_315.2319m/z	315.232	10.0336	pos	17alpha,20alpha-Dihydroxypregn-4-en-3-one	HMDB0011653	Lipids and lipid-like molecules	Steroids and steroid derivatives	Pregnane steroids	C04518	55.4	82.3	M+H-H2O	C21H32O3	0.036368	559.503	345.072	385.707	438.72	424.769	144.341	412.994	481.082	438.447	300.031	488.316	509.564	416.711	125.459	3.08093e-08	113.159	126.666	65.3441	3.08093e-08	3.08093e-08	3.08093e-08	46.1327	3.08093e-08	3.08093e-08	3.08093e-08	3.08093e-08	798.532	3.08093e-08	3.08093e-08	135.682	510.492	142.343	3.08093e-08	1114.03	329.505
10.86_566.3215m/z	566.322	10.8627	pos	LysoPC(20:4(8Z,11Z,14Z,17Z))	HMDB0010396	Lipids and lipid-like molecules	Glycerophospholipids	Glycerophosphocholines	C04230	55.1	84	M+Na	C28H50NO7P	-0.307867	33179.4	27645.7	24409.6	26226.5	25260	21890	19429.9	24320.1	20782.2	26271.4	25653.5	23576	63479.4	19950.1	32558	15928.3	35557.3	35408.3	25860.9	16220.1	33798	44703.1	28226.6	21916	28395.8	29039.9	22591.8	42530.2	23270.5	18032.1	20871.6	30414.3	27836.7	28784.5	20171.8
10.98_588.3320m/z	588.332	10.9753	neg	LysoPC(20:4(5Z,8Z,11Z,14Z))	HMDB0010395	Lipids and lipid-like molecules	Glycerophospholipids	Glycerophosphocholines	C04230	55.1	78.9	M+FA-H	C28H50NO7P	2.47392	1.58815e+06	1.62002e+06	1.67362e+06	1.69367e+06	1.64771e+06	1.68776e+06	1.71411e+06	1.59229e+06	1.60324e+06	1.72818e+06	1.54876e+06	1.71305e+06	2.67999e+06	795328	1.83974e+06	2.14758e+06	1.99406e+06	1.74983e+06	1.41593e+06	994133	1.81647e+06	2.36169e+06	1.74885e+06	1.59366e+06	1.71292e+06	2.15273e+06	1.59506e+06	3.02595e+06	1.69146e+06	1.21299e+06	1.33164e+06	1.88137e+06	2.05641e+06	1.88139e+06	1.56907e+06
7.00_361.2009m/z	361.201	7.00085	pos	Cortisone	HMDB0002802	Lipids and lipid-like molecules	Steroids and steroid derivatives	Hydroxysteroids	C00762	55	80	M+H	C21H28O5	-0.22992	10206.2	9372.04	9443.66	9592.51	10242	10972.2	11040.1	10471.8	10047.9	10347.5	10249	10481.5	8068.5	7301.61	5077.2	15302.2	10568.6	5832.45	8948.62	6030.16	11244.4	6860.48	11512.2	6891.48	9788.6	8966.5	8280.79	8249.21	8081.33	9317.98	1239.7	5733.98	10745.9	9175.5	9026.96
9.08_373.2737m/z	373.274	9.08163	pos	Nutriacholic acid	HMDB0000467	Lipids and lipid-like molecules	Steroids and steroid derivatives	Bile acids, alcohols and derivatives		55	83	M+H-H2O	C24H38O4	-0.0464996	4766.62	4704.5	4652.4	4369.93	4665.75	4812.81	4983.94	4941.32	4671.06	4292.57	4654.93	4609.33	3010.04	3596.3	5077.31	2018.14	1748.58	823.238	1416.64	1718.25	1684.7	1404.62	429.433	1274.36	1607.29	134.266	287.766	1732.33	1903.98	2614.39	2491.72	3857.93	1878.62	3445.38	1300.91
5.21_431.0992m/z	431.099	5.21465	neg	Phloretin 2'-O-glucuronide	HMDB0041768	Phenylpropanoids and polyketides	Flavonoids	Flavonoid glycosides		54.9	82.7	M-H2O-H	C21H22O11	1.75122	8707.39	8000.71	8633.76	8262.95	8203.96	9294.74	8115.54	7902.33	7871.84	8309.26	8154.33	7079.04	3.08093e-08	3.08093e-08	8036.51	2702.88	54951	9246.06	3154.5	7302.18	64.4771	975.588	20276.8	52222	6338.1	3.08093e-08	16152.2	19563.5	2211.28	3.08093e-08	3.08093e-08	2348.75	16073.6	3567.8	3.08093e-08
5.51_255.0863m/z	255.086	5.50557	pos	Arbutin	HMDB0029943	Organic oxygen compounds	Organooxygen compounds	Carbohydrates and carbohydrate conjugates	C06186	54.8	80.7	M+H-H2O	C12H16O7	-0.0567661	3297.69	2017.68	1865.39	2057.35	2070.38	1910.11	1901.57	1886.77	1998.12	1956.88	2005.48	1839.13	2041.48	2369.28	2907.23	110777	2704.59	2792.37	2281.67	2389.9	2961.05	2464.38	2703.35	1863	1955.04	2831.1	2150.61	2261.65	2667.55	2858.38	2498.58	2472.43	2165.96	2122.89	2890.63
4.83_334.1396m/z	334.14	4.83453	pos	Glutamyltryptophan	HMDB0028830	Organic acids and derivatives	Carboxylic acids and derivatives	Amino acids, peptides, and analogues		54.7	80	M+H	C16H19N3O5	-0.515972	6085.04	5826.47	5721.93	5896.19	6000.23	6186.62	6090.06	6283.53	6292.58	5570.43	6014.9	6244.42	5366.33	8593.98	4904.82	3117.91	5636.22	6414.83	3776.84	5982.33	3367.95	5482.56	5892.39	5267.34	5855.31	6239.32	6649.52	5239.75	5452.9	6250.76	4506.04	3543.11	7256.92	8309.72	8053.36
11.20_854.5936m/z	854.594	11.1977	neg	PC(20:4(5Z,8Z,11Z,14Z)/18:0)	HMDB0008431	Lipids and lipid-like molecules	Glycerophospholipids	Glycerophosphocholines	C00157	54.6	84.4	M+FA-H	C46H84NO8P	2.34931	1.77974e+06	1.14376e+06	1.66193e+06	1.61414e+06	1.61327e+06	1.30229e+06	1.64909e+06	1.94937e+06	1.45436e+06	1.61619e+06	1.40825e+06	1.62129e+06	1.7031e+06	2.30526e+06	2.21166e+06	1.28107e+06	2.39538e+06	2.36651e+06	2.12929e+06	2.20711e+06	2.17863e+06	1.54804e+06	2.39935e+06	1.47276e+06	2.58759e+06	1.49163e+06	1.81258e+06	1.80806e+06	1.95216e+06	2.03145e+06	1.88447e+06	2.10409e+06	8750.28	170262	3.02814e+06
12.96_329.2473m/z	329.247	12.9609	pos	Docosahexaenoic acid	HMDB0002183	Lipids and lipid-like molecules	Fatty Acyls	Fatty acids and conjugates	C06429	54.6	78.7	M+H	C22H32O2	-0.704756	20251.1	27030.1	19041.3	24971.4	20629.1	21960.4	29187.8	19587	17980.6	12132.1	21504.7	13706.4	31597.5	24653.2	16873.2	73886.8	11358.7	11150.4	15664.3	22488.5	14931.1	23221.3	23871.3	14219.1	7877.76	14407.4	31503.3	12387.6	9797.31	21354.8	16134.2	18932	26833.1	29577.5	18399.4
3.98_221.0930m/z	221.093	3.97615	neg	Glycyl-Phenylalanine	HMDB0028848	Organic acids and derivatives	Carboxylic acids and derivatives	Amino acids, peptides, and analogues		54.5	76	M-H	C11H14N2O3	-0.744107	6044.79	6123.54	6336.85	6038.02	6100.42	6194.5	6082.07	6186.9	5894.34	6225.52	6212.8	6297.05	4478.02	3947.75	4944.94	3857.48	4231.29	2868.03	5346.73	3357.72	6917.95	8732.26	5037.87	4166.14	6081.92	3022.69	5365.15	5869.16	5890.27	5492.18	6117.41	1421.05	4082.88	3473.06	7559.66
11.70_509.3484n	510.356	11.7034	pos	LysoPC(17:0)	HMDB0012108	Lipids and lipid-like molecules	Glycerophospholipids	Glycerophosphocholines	C04230	54.4	73.5	M+H, M+Na, M+H-H2O	C25H52NO7P	0.434612	1.39192e+07	1.41177e+07	1.50732e+07	1.38591e+07	1.41248e+07	1.40918e+07	1.36366e+07	1.37602e+07	1.35295e+07	1.42625e+07	1.47827e+07	1.33818e+07	1.47244e+07	1.23877e+07	1.34251e+07	9.10752e+06	1.3762e+07	1.62678e+07	1.35629e+07	1.07331e+07	1.17612e+07	1.30962e+07	1.46532e+07	1.11797e+07	1.34805e+07	1.43525e+07	1.22813e+07	1.34795e+07	1.55713e+07	1.31306e+07	1.39654e+07	1.48956e+07	1.10066e+07	1.19845e+07	1.23253e+07
13.25_269.2263m/z	269.226	13.2479	pos	11-cis-Retinol	HMDB0006216	Lipids and lipid-like molecules	Prenol lipids	Retinoids	C00899	54.4	75.6	M+H-H2O	C20H30O	-0.294394	117439	142267	129738	156897	134036	118113	119397	137995	122710	134892	152447	134827	271290	150061	102498	70251.6	99253	150606	125563	106427	93256.1	134078	87048.3	113752	113967	127589	62692.5	118898	95747.8	96506.4	172089	108071	161777	115288	117332
9.85_449.3142n	450.321	9.84748	pos	Glycoursodeoxycholic acid	HMDB0000708	Lipids and lipid-like molecules	Steroids and steroid derivatives	Bile acids, alcohols and derivatives		54.4	75.2	M+H, M+Na	C26H43NO5	0.118863	73820.9	70302.2	70982.8	74272.8	73050	74951.6	74260.8	74786.3	75704.9	68267.3	70838.1	74744.6	649.004	76.0156	7900.04	103758	17461.2	57961	114177	28615.7	3.08093e-08	73813.3	23640.6	11937.5	18229.7	45993.8	10860	117227	184283	3.08093e-08	11728	55575.6	200239	84752.6	3.08093e-08
1.72_245.1145m/z	245.115	1.71833	neg	gamma-Glutamylvaline	HMDB0011172	Organic acids and derivatives	Carboxylic acids and derivatives	Amino acids, peptides, and analogues		54.2	75.9	M-H	C10H18N2O5	0.934721	6445.14	6884.05	6564.92	6344.35	6549.66	6649.02	6865.12	6686.48	6412.56	6597.03	6524.37	6506.67	7888.35	5942.57	5957.84	3663.25	4886.93	6469.5	5141.61	7498.69	4279.76	7194.97	5890.71	6404.29	6868.04	9171.2	5858.61	6804.29	5556.62	7373.53	5760.59	4107.8	6769.02	10531.9	6803.31
11.80_552.3687m/z	552.369	11.7964	neg	LysoPC(P-18:0)	HMDB0013122	Lipids and lipid-like molecules	Glycerophospholipids	Glycerophosphocholines	C04230	54.2	80	M+FA-H	C26H54NO6P	3.21486	47828.6	43785.4	47933.5	49434.1	47562.8	51923.3	45982.1	50414.7	49078.5	48305.6	45992.9	46302.1	34888.1	41624	31720.8	51662.6	84913.7	35699.9	41283.4	34234.3	43215.4	52802.7	34189.6	45394.5	38365.9	40740.4	51967.2	52890.4	45735.5	38982.4	54687.3	67992	42099.8	28111.6	31081.5
9.98_285.1364n	286.144	9.98367	pos	Piperine	HMDB0029377	Alkaloids and derivatives	Unclassified	Unclassified	C03882	54.2	74.1	M+H, M+Na	C17H19NO3	-0.161902	98599.9	101427	94993.5	97905.4	101862	106120	107723	104631	106312	100582	97229.8	105316	92448.9	36380.8	17455.2	151833	2792.27	3559.9	26137.6	10547.8	81731.5	33708.1	3354.45	8162.54	3913.03	50242	61738.3	172.711	325.187	13657.5	41384.5	14156.5	10788.7	7926.24	3665.48
6.95_407.2085m/z	407.209	6.95235	neg	Cortisol	HMDB0000063	Lipids and lipid-like molecules	Steroids and steroid derivatives	Hydroxysteroids	C00735	54.1	77.5	M+FA-H	C21H30O5	2.80893	75062	76223.4	76625.3	76106.7	75618.4	74622.7	75670.2	76285.9	73737.1	79596.8	76901	78181.2	70477	71594.7	31098	106932	72698	28364.7	93853.9	59775.3	53769.1	62258.9	75196.2	56665.2	48173.8	82869.6	44970.6	60162.4	53807.6	103453	28245.5	55238	85311.6	85843.6	41376.1
0.62_146.1057n	147.113	0.619233	pos	L-Lysine	HMDB0000182	Organic acids and derivatives	Carboxylic acids and derivatives	Amino acids, peptides, and analogues	C00047	54	77.9	M+H-H2O, M+H	C6H14N2O2	1.09387	230385	251999	263600	262488	261518	257175	276697	264343	274716	261684	278797	258073	291878	244469	258452	303946	203855	370662	216088	352338	260456	317347	260892	286278	292576	321723	225543	311520	271124	302950	268900	211334	266833	411733	344129
10.35_379.2486n	380.256	10.3502	pos	Sphingosine 1-phosphate	HMDB0000277	Lipids and lipid-like molecules	Sphingolipids	Phosphosphingolipids	C06124	54	74.5	M+H, M+Na, M+H-H2O	C18H38NO5P	-0.469439	145863	132956	130245	131939	134916	137241	138521	136046	133516	129893	125020	138648	131807	89905	118226	80947.8	126098	88432.2	133172	105835	103720	130572	110501	127082	151640	97865.7	116852	99858.1	93259.5	88551.5	74695	92566.6	169459	98245.4	87013.1
10.91_400.3420m/z	400.342	10.9081	pos	L-Palmitoylcarnitine	HMDB0000222	Lipids and lipid-like molecules	Fatty Acyls	Fatty acid esters	C02990	54	74.8	M+H	C23H45NO4	-0.28994	211915	211821	207825	211710	211852	210851	213562	210011	205272	198102	212888	221024	245255	112425	173452	107993	203033	105320	209203	149222	124711	180615	108099	200374	150981	123388	289324	184138	114063	105088	195205	237703	261902	179035	188768
6.83_239.0912m/z	239.091	6.8319	pos	3,4,5-Trimethoxycinnamic acid	HMDB0002511	Phenylpropanoids and polyketides	Cinnamic acids and derivatives	Hydroxycinnamic acids and derivatives		54	75.9	M+H	C12H14O5	-0.630421	1637.37	1839.33	1816.6	1723.89	1834.33	1825.68	2153.02	1955.89	1812.57	1717.55	1796.44	1893.61	175.348	707.166	1267.74	15432.8	374.247	145.338	657.334	356.539	1559.85	1370.24	1702.35	94.5247	247.902	469.352	693.507	256.495	3320.25	602.833	6352.51	1114.82	973.017	878.269	294.499
6.88_448.3056m/z	448.306	6.8819	pos	Glycocholic acid	HMDB0000138	Lipids and lipid-like molecules	Steroids and steroid derivatives	Bile acids, alcohols and derivatives	C01921	53.9	80.7	M+H-H2O	C26H43NO6	-0.240515	695.353	814.082	728.509	639.752	698.48	987.424	724.417	464.916	686.202	745.038	553.103	681.793	3.08093e-08	519.436	697.161	3.08093e-08	1672.91	105.897	3.08093e-08	1857.68	3.08093e-08	141.066	583.322	80.4893	493.542	3.08093e-08	529.797	590.05	435.384	3.08093e-08	1059.93	576.991	1574.65	507.212	465.193
9.47_288.2897m/z	288.29	9.46878	pos	Heptadecanoic acid	HMDB0002259	Lipids and lipid-like molecules	Fatty Acyls	Fatty acids and conjugates		53.9	72.6	M+NH4	C17H34O2	-0.17495	162109	140537	142049	144834	147818	147762	151468	146972	147789	141145	148958	149083	97652.7	79299.1	116988	78374.3	87043.7	87063.2	111192	66406.2	88859.5	82095	88962.3	84916.1	80032.5	89636.6	90005.1	73436	90633.6	84407	100012	91815.1	65381.1	75469.7	77136.2
3.04_312.1300m/z	312.13	3.03865	pos	N2,N2-Dimethylguanosine	HMDB0004824	Nucleosides, nucleotides, and analogues	Purine nucleosides	Unclassified		53.8	76.8	M+H	C12H17N5O5	-0.630538	16376	13263.2	12690.3	14258.8	14068.5	13568	15267.1	14142.4	13860	13303.7	13945.1	13824.7	11123.8	22807.8	12664.3	10969.5	17616.7	9244.6	14986.9	26593.7	13201	14979.7	12246.4	21604.7	10948	11391.7	25795.9	13109.8	18809.4	11594.3	33829.5	13445.1	18814.1	15261	11035.6
4.79_243.1338m/z	243.134	4.78648	pos	gamma-Glutamylisoleucine	HMDB0011170	Organic acids and derivatives	Carboxylic acids and derivatives	Amino acids, peptides, and analogues		53.8	73.8	M+H-H2O	C11H20N2O5	-0.399204	5014.91	4296.8	4581.51	4172.45	4424.44	4381.71	4377.92	4358.31	4396.33	4362.75	4177.2	4623.97	3995.69	8873.24	2851.85	1206.27	1672.59	1134.7	7541.28	3372.34	1909.77	2116.02	5106.77	2788.34	2917.04	5958.08	34674.5	1908.54	2290.69	3470.73	4451.14	14386.1	6686.43	13357.6	1382.39
7.81_264.1361n	265.144	7.81225	pos	(S)-Abscisic acid	HMDB0035140	Lipids and lipid-like molecules	Prenol lipids	Sesquiterpenoids	C06082	53.8	72.8	M+H-H2O, M+H	C15H20O4	-0.150448	10511.3	9630.91	9690.66	9500.02	10092.1	10163.9	10708.5	9862.93	10519.6	9699.95	9711.61	10742.1	5232.06	13238.2	12734.7	22488.9	7772.95	3590.76	6691.49	10708.9	14412.7	9050.08	3770.09	11564.1	8001.8	7535.66	4198.73	23489.4	10402.4	7238.76	7815.15	10121.7	12179.7	11534.2	4363.52
8.13_320.2350n	303.232	8.13193	pos	19(S)-HETE	HMDB0011136	Lipids and lipid-like molecules	Fatty Acyls	Eicosanoids	C14749	53.8	76.8	M+H-H2O, M+H	C20H32O3	-0.34642	1561.34	1766.8	1905.86	1542.64	1686.5	1781.44	1652.95	1863.81	1887.88	1480.34	1604.84	1519.16	11064.7	2118.1	2544.86	3.08093e-08	104.132	40.2286	75.5994	38.1662	4120.41	94.8347	1572.34	3067.11	118.844	182.478	15327.1	2945.86	1080.4	4066.76	1604.95	295.146	257.133	116.458	12220.2
1.58_288.1207m/z	288.121	1.58095	neg	Glutaminylproline	HMDB0028805	Organic acids and derivatives	Carboxylic acids and derivatives	Amino acids, peptides, and analogues		53.7	74	M+FA-H	C10H17N3O4	2.53603	1889.98	1936.66	1843.59	1946.95	1886.72	2014.85	2040.73	1775.5	1894.65	1737.73	1888.24	1760.14	6161.62	2349	1045.04	317.08	1391.86	4345.2	723.353	2469.89	1345.42	4187.85	1897.67	1004.14	851.599	895.305	431.805	684.978	1390.58	1405.37	3406.66	764.061	1277.72	5965.9	724.893
8.52_347.2216m/z	347.222	8.51723	pos	21-Hydroxy-5b-pregnane-3,11,20-trione	HMDB0006756	Lipids and lipid-like molecules	Steroids and steroid derivatives	Hydroxysteroids	C05477	53.7	73.8	M+H	C21H30O4	-0.15139	5926.93	5677.46	5605.37	5396.51	5656.98	5279.41	5813.48	5920.83	6209.86	5481.81	4914.6	5794.91	2682.54	4906.44	4477.92	1053.44	2726.98	680.031	1577.79	2743.22	3704.79	1436.74	3182.47	1389.69	1846.38	2060.64	3038.01	8163.65	1219.23	2394.91	808.59	6246.59	1901.45	5585.92	75980.1
13.14_304.2401n	305.247	13.1416	pos	Arachidonic acid	HMDB0001043	Lipids and lipid-like molecules	Fatty Acyls	Fatty acids and conjugates	C00219	53.6	73	M+H-H2O, M+H	C20H32O2	-0.268084	18156.5	17068.5	21210.3	19464	20528.9	23663.6	24152.2	20725	17057.8	19165.2	20534.1	24549.6	38261	7261.91	13000.7	165592	16308.8	21330	28592.1	10932.6	15001.4	35301.8	15701.2	19799.5	12182.3	12090.8	30602.5	20956.3	15030.3	9812.76	10242	19304.8	29658.1	28593.3	17951.7
7.99_365.0334m/z	365.033	7.98605	neg	L-Homocysteic acid	HMDB0002205	Organic acids and derivatives	Carboxylic acids and derivatives	Amino acids, peptides, and analogues	C16511	53.6	76.4	2M-H	C4H9NO5S	0.957016	1163.43	1040.02	1115.34	1126.28	1056.07	963.972	925.822	1110.42	1133.34	981.457	912.92	1076.57	1324.49	1191.07	1469.14	1387.42	3140.36	1123.46	5201.86	1235.63	1222.27	1153.59	1374.99	1326.59	1268.33	1187.97	2443.57	1253.54	1104.48	2213.48	1122.77	1402.42	1120.04	1257.27	1405.68
11.21_828.5777m/z	828.578	11.2147	neg	PC(16:0/20:3(8Z,11Z,14Z))	HMDB0007981	Lipids and lipid-like molecules	Glycerophospholipids	Glycerophosphocholines	C00157	53.5	83.1	M+FA-H	C44H82NO8P	2.19832	2.28894e+06	2.02758e+06	2.69058e+06	2.04789e+06	2.15523e+06	1.54499e+06	2.86912e+06	1.606e+06	2.48847e+06	1.7646e+06	2.30445e+06	1.84737e+06	2.84792e+06	2.99397e+06	3.12792e+06	2.38503e+06	2.63781e+06	2.61221e+06	3.04274e+06	2.34752e+06	3.27983e+06	2.34867e+06	2.22608e+06	2.02579e+06	2.3184e+06	2.55378e+06	2.30783e+06	2.60162e+06	3.13153e+06	2.48831e+06	1.75411e+06	2.43832e+06	3.08093e-08	1.30177e+06	3.08953e+06
12.51_392.2925n	393.3	12.5052	pos	Deoxycholic acid	HMDB0000626	Lipids and lipid-like molecules	Steroids and steroid derivatives	Bile acids, alcohols and derivatives	C04483	53.5	76.4	M+H-H2O, M+H	C24H40O4	-0.534454	22242.4	24226	24808.8	21351.1	21561.6	19094.5	19694.9	23473.1	20051.4	21428.9	23748.2	18147.2	26966.9	24521.6	10963	9723.69	41282.1	3.08093e-08	54549.3	40161.7	20696.3	22618.2	22767	28941.9	32954.4	16108.7	11324.7	21531.4	26114.2	8360.89	6316.38	23863.1	13131	11791.9	15684.4
6.15_207.0653m/z	207.065	6.15387	pos	Sinapic acid	HMDB0032616	Phenylpropanoids and polyketides	Cinnamic acids and derivatives	Hydroxycinnamic acids and derivatives	C00482	53.5	71.4	M+H-H2O	C11H12O5	0.455839	1474.57	1311.92	1054.26	1206.53	1263.3	1383.19	1281.21	1351.47	1281.26	1235.23	1131.52	1234.37	75.222	48.9519	29.88	1.90273	3.08093e-08	3.08093e-08	27.6684	3.08093e-08	28.8653	3.08093e-08	44.3037	3.08093e-08	57.5503	3.08093e-08	23.2531	3.08093e-08	27.7105	3.08093e-08	71.5341	1.74254	48.2991	20.3763	3.08093e-08
9.70_590.3106n	591.318	9.69667	pos	D-Urobilinogen	HMDB0004158	Organoheterocyclic compounds	Tetrapyrroles and derivatives	Bilirubins	C05791	53.4	76.9	M+H, M+Na	C33H42N4O6	0.265232	13526.4	5679.41	5977.63	6447.66	7624	6902.12	7733.31	8954.56	6618.15	7026.6	5944.08	7012.52	65917.8	7888.75	21206.8	3.08093e-08	3894.06	484.903	2299.4	1861.35	5907.65	339.423	3.08093e-08	169.54	1792.56	3.08093e-08	10485.5	3.08093e-08	426.443	33715	1881.38	3.08093e-08	9882.27	6538	3.08093e-08
1.34_324.0731m/z	324.073	1.33963	neg	Dihyroxy-1H-indole glucuronide I	HMDB0059997	Organic oxygen compounds	Organooxygen compounds	Carbohydrates and carbohydrate conjugates		53.3	73.2	M-H	C14H15NO8	1.7846	4373.54	5569.56	4600.08	5131.7	4837.12	5188.9	4751.65	4384.16	4874.55	4666.09	5016.92	4703.72	1590.57	3983.12	722.033	4868.34	2408.4	10014.3	598.299	10456.6	912.683	1513.13	925.246	2262.44	2484.79	3.08093e-08	2992.35	16064.1	11660.6	140.306	58001.8	2113.55	16173.7	18630.1	848.809
8.35_453.2869m/z	453.287	8.34858	neg	Cholic acid	HMDB0000619	Lipids and lipid-like molecules	Steroids and steroid derivatives	Bile acids, alcohols and derivatives	C00695	53.3	77.7	M+FA-H	C24H40O5	2.8545	1021.34	1085.67	1085.45	724.415	1023.89	971.075	1176.1	1118.68	893.399	1240.27	1085.08	1046.59	2794.24	570.347	1394.76	74.4159	81.9881	3.08093e-08	326.134	3.08093e-08	604.721	3.08093e-08	84.3334	222.309	3.08093e-08	3.08093e-08	3.08093e-08	3.08093e-08	3.08093e-08	3006.48	3238.31	1955.97	1059.72	2528.17	508.779
0.73_274.1050m/z	274.105	0.732867	neg	N2-gamma-Glutamylglutamine	HMDB0011738	Organic acids and derivatives	Carboxylic acids and derivatives	Amino acids, peptides, and analogues	C05283	53.2	76.3	M-H	C10H17N3O6	2.06788	39776.5	38841.6	37872.2	38302.6	38147.1	38492.3	37489.8	34672.8	36806.7	37828	37572.9	37545.1	37593.9	41990.9	51510.9	44460.8	63586.6	51349.7	56537.9	66760.4	58823.5	53157.2	56358.3	38916.5	59029	67199.5	51456.2	69085.4	44157	50661	33928.9	47651.3	55526.9	57819.4	34487.3
1.76_247.1287m/z	247.129	1.76127	pos	Glutamylvaline	HMDB0028832	Organic acids and derivatives	Carboxylic acids and derivatives	Amino acids, peptides, and analogues		53.2	71.3	M+H	C10H18N2O5	-0.770082	21028.6	18858.5	18128.7	19301.6	19214	19267.3	20035.6	18784	18950.5	18576	18548.8	19261.5	23506.8	18099.7	19752	14035.5	17169.2	22143.9	15256.1	23362.3	15042.7	21611.4	19161.1	18639.7	23980.5	25342.8	17794.8	17896.6	16877.7	21060.3	17227.4	13628.3	22249.4	31869.2	21488.4
12.62_392.2924n	393.3	12.6177	pos	Isohyodeoxycholic acid	HMDB0000664	Lipids and lipid-like molecules	Steroids and steroid derivatives	Bile acids, alcohols and derivatives		53.2	74.2	M+H-H2O, M+H	C24H40O4	-0.784552	21607.4	22414.6	22623.4	24540.9	23137.4	22585.5	23671.3	22665.4	22692.8	23478.7	27334.2	21812.9	27202.4	23277.1	13450.7	9640.16	44003.4	3.08093e-08	49981.4	36991.5	13403.2	17498.7	24380.2	31452.7	33422.3	18181.4	14085.4	29848	31771.1	12182.7	4086.06	30118.8	16473.9	11334.4	20229.9
1.08_169.0356m/z	169.036	1.07638	pos	Uric acid	HMDB0000289	Organoheterocyclic compounds	Imidazopyrimidines	Purines and purine derivatives	C00366	53.1	71.4	M+H	C5H4N4O3	-0.167393	1.11303e+06	958051	1.01173e+06	979944	1.04214e+06	1.06131e+06	1.11715e+06	980476	1.10046e+06	994562	1.02144e+06	1.11889e+06	1.46321e+06	1.21406e+06	1.16066e+06	1.16095e+06	872085	1.15951e+06	982764	1.22984e+06	937769	953896	1.13006e+06	1.22715e+06	1.17499e+06	981710	1.17841e+06	1.00505e+06	1.22205e+06	1.38911e+06	1.3892e+06	703565	1.14656e+06	1.10234e+06	1.25362e+06
5.16_403.0680m/z	403.068	5.16328	neg	Urolithin A-3-O-glucuronide	HMDB0029222	Organic oxygen compounds	Organooxygen compounds	Carbohydrates and carbohydrate conjugates		53.1	73.1	M-H	C19H16O10	2.26735	1555.42	1652.9	1737.78	1560.4	1541.49	1519.71	1312.61	1626.87	1638.03	1596.34	1433.52	1497.68	3.08093e-08	3.08093e-08	3.08093e-08	3.08093e-08	229	30260.6	3.08093e-08	3.08093e-08	3.08093e-08	407.128	3.08093e-08	3.08093e-08	3.08093e-08	3.08093e-08	516.771	710.176	2634.16	3.08093e-08	596.131	3.08093e-08	1394.38	17920.3	3.08093e-08
7.53_666.2222n	649.219	7.52685	pos	Stachyose	HMDB0003553	Organic oxygen compounds	Organooxygen compounds	Carbohydrates and carbohydrate conjugates	C01613	53.1	71.2	M+H-H2O, M+H	C24H42O21	0.507278	5391.6	4125.01	3939.47	5303.25	4675.37	5210.93	4728.74	3601.05	4207.55	4200.69	4570.65	5895.71	4.72694	3.08093e-08	0.864968	1707.45	120.82	3.08093e-08	35.353	6.10797	2.66483	15.2758	13169.9	32.9992	3.3948	0.511449	18.4953	2.95815	3.94893	26.2063	0.789647	0.672345	4.79596	0.537177	58.7641
10.64_263.2005m/z	263.201	10.6381	pos	12S-HHT	HMDB0012535	Lipids and lipid-like molecules	Fatty Acyls	Fatty acids and conjugates	C20388	53	69.3	M+H-H2O	C17H28O3	-0.0910731	4651.89	4575.6	4896.13	4305.16	4765.92	4893.57	4764.37	4986.13	4700.2	4995.34	4630.97	4891.77	597.536	1381.12	843.073	14517.7	314.419	3.08093e-08	22757.3	241.549	76.1236	55.7654	3.08093e-08	610.941	281.962	7186.42	10069.1	329.665	160.583	198.662	6115.26	14642.7	3.08093e-08	3.08093e-08	3.08093e-08
12.79_392.2923n	393.3	12.7901	pos	Isoursodeoxycholic acid	HMDB0000686	Lipids and lipid-like molecules	Steroids and steroid derivatives	Bile acids, alcohols and derivatives	C17662	53	73.3	M+H-H2O, M+H	C24H40O4	-0.999868	15922.6	16883.3	17455.7	19072.9	17104.4	17005.8	15725.2	17801.1	16647.7	17898.3	19739.8	16420.3	20940	20077.8	9895.76	4771.93	23121.2	3.08093e-08	42808.8	29265.8	9924.73	14172	21902.4	24690.7	26100.1	14630.8	15032.9	20521.3	19066.2	8585.41	673.349	17475.9	13281	20217.1	16316.7
6.00_501.1005m/z	501.101	6.00087	pos	Hesperetin 3'-O-glucuronide	HMDB0041743	Phenylpropanoids and polyketides	Flavonoids	Flavonoid glycosides		53	73.7	M+Na	C22H22O12	0.351715	1208.9	949.427	1178.95	848.757	1061.16	1069.3	869.649	984.07	1205.95	1293.36	910.603	1221.03	3.08093e-08	263.258	3.08093e-08	1913.89	3.08093e-08	3.08093e-08	2946.64	0.666735	2279.57	3.08093e-08	3.08093e-08	3.08093e-08	3.08093e-08	118.634	1969.12	3.08093e-08	400.048	12970.4	3.08093e-08	3.08093e-08	282.66	3.08093e-08	3.08093e-08
8.59_306.2560n	289.253	8.58507	pos	11,14,17-Eicosatrienoic acid	HMDB0060039	Lipids and lipid-like molecules	Fatty Acyls	Fatty acids and conjugates	C16522	53	70.8	M+H-H2O, M+H	C20H34O2	0.229809	7096.59	6582.21	6658.89	6623.74	6803.59	7191.69	7100.75	6600.85	7296.17	6413.38	6508.31	6859.93	9504.86	20648.3	2200.43	4484.11	3776.75	3654.73	2745.22	6526.61	4469.62	2192.64	9094.06	3004.54	2474.38	6564.24	10745.1	2846.89	5223.24	12227.7	6756.95	2750.81	3849.04	8972.51	11937.7
1.15_221.0667m/z	221.067	1.15203	neg	Ethyl glucuronide	HMDB0010325	Organic oxygen compounds	Organooxygen compounds	Carbohydrates and carbohydrate conjugates		52.9	67.2	M-H	C8H14O7	-0.012647	144.073	174.683	268.569	181.329	170.702	149.953	184.185	177.84	105.513	149.961	173.569	191.482	68.875	3.08093e-08	3.08093e-08	3.08093e-08	3.08093e-08	278.402	3.08093e-08	23.214	3.08093e-08	3.08093e-08	3.08093e-08	3.08093e-08	3.08093e-08	3.08093e-08	21.5632	3.08093e-08	3.08093e-08	3.08093e-08	91.1084	16.2771	20.1735	3.08093e-08	3.08093e-08
10.28_322.0663m/z	322.066	10.2848	pos	D-4'-Phosphopantothenate	HMDB0001016	Organic acids and derivatives	Carboxylic acids and derivatives	Amino acids, peptides, and analogues	C03492	52.9	71.7	M+Na	C9H18NO8P	0.146615	57212.9	57331.1	57473.1	60084.7	59446.7	64479.2	60137.5	62209.6	59708.6	57021.1	57336	60011.4	3.08093e-08	7077.22	1314.99	135.096	10529.4	3.08093e-08	13397.1	2.12468e+06	2384.65	11944.3	9330.75	158757	3.08093e-08	3.08093e-08	103888	3.08093e-08	0.0971181	3.08093e-08	0.0919005	5481.66	3.08093e-08	5929.1	3.08093e-08
4.53_375.1305m/z	375.13	4.52783	neg	Riboflavin	HMDB0000244	Organoheterocyclic compounds	Pteridines and derivatives	Alloxazines and isoalloxazines	C00255	52.8	73.7	M-H	C17H20N4O6	-1.45892	446.832	473.637	552.231	432.902	481.502	621.862	423.201	493.994	446.208	569.757	431.564	454.068	99.4957	3.08093e-08	1640.8	180.846	136.015	42.7445	3.08093e-08	477.365	1340.84	435.713	3.08093e-08	3.08093e-08	3.08093e-08	3.08093e-08	237.833	145.981	995.595	117.838	250.801	89.3883	74.5635	51.4319	583.259
7.24_209.0809m/z	209.081	7.23772	pos	5-(3',4'-Dihydroxyphenyl)-gamma-valerolactone	HMDB0029185	Benzenoids	Phenols	Benzenediols		52.8	72.1	M+H	C11H12O4	0.246755	578.887	525.092	546.434	524.748	555.033	494.888	564.748	558.152	549.831	474.896	548.231	513.849	230.064	1432.44	640.018	51.2973	300.494	877.958	192.287	595.436	1345.66	375.664	253.367	190.332	276.819	195.888	399.566	166.359	417.816	1002.6	7413.75	371.099	2518.22	402.256	271.996
9.28_568.3251n	586.359	9.28172	pos	Deoxycholic acid 3-glucuronide	HMDB0002596	Lipids and lipid-like molecules	Steroids and steroid derivatives	Steroidal glycosides	C03033	52.8	70.6	M+H-H2O, M+Na, M+NH4, M+H	C30H48O10	0.642141	10825.2	7974.19	8545.45	10155.1	9674.11	9285.24	10496.4	9173.91	10490.7	9270.11	9674.03	10399.8	3523.38	47805.2	6427.23	1694.4	1065.57	962.92	2496.98	2640.79	3033.79	2015.45	5834.55	2477.17	1615.52	20698.5	17120.9	6042.16	1881.4	2315.38	2454.71	3851.92	1570.2	18434.2	44753.3
10.12_575.2555m/z	575.255	10.1175	pos	<i>para</i>-hydroxyatorvastatin	HMDB0061014	Organoheterocyclic compounds	Pyrroles	Substituted pyrroles		52.7	72.5	M+H	C33H35FN2O6	0.462788	1732.09	1458.62	1401.5	735.285	1320.71	1302.8	1691.66	1098.44	1096.94	1554.01	1411.12	1209.29	1518.9	3872.69	1466.37	173.675	3.08093e-08	2025.68	10609.4	3.08093e-08	3.08093e-08	3.08093e-08	3.08093e-08	3.08093e-08	4132.14	1514.72	19706.8	4765.14	3.08093e-08	3.08093e-08	3.08093e-08	3.08093e-08	3.08093e-08	3.08093e-08	3.08093e-08
13.29_280.2402n	281.247	13.2911	pos	Linoleic acid	HMDB0000673	Lipids and lipid-like molecules	Fatty Acyls	Lineolic acids and derivatives	C01595	52.7	72.8	M+H-H2O, M+H	C18H32O2	-0.153278	33508.5	21430.1	25903.4	22639.2	24304.8	24272.1	23442.2	28098.3	23405.7	21044.1	21735.4	22016	42137	14712.6	14514.6	275711	14308.7	15521.9	47198	18896.5	11599.9	52628.3	10050	25363.3	31509.1	15504.1	53321	21433.2	19028.2	21678.2	16281.1	24910.4	30492.6	49416	24540.7
5.83_413.1098m/z	413.11	5.8301	neg	5-(3',4',5'-trihydroxyphenyl)-gamma-valerolactone-O-methyl-4'-O-glucuronide	HMDB0060027	Organic oxygen compounds	Organooxygen compounds	Carbohydrates and carbohydrate conjugates		52.7	72.1	M-H	C18H22O11	2.16876	787.188	678.007	656.53	638.253	666.581	699.467	687.946	746.859	631.376	698.507	620.308	638.901	3.08093e-08	409.602	1095.72	712.171	715.713	3.08093e-08	5232.82	3.08093e-08	71.5382	437.544	2954.49	3.08093e-08	3.08093e-08	3.08093e-08	93.7718	3.08093e-08	3.08093e-08	4475.56	3.08093e-08	3.08093e-08	3.08093e-08	3.08093e-08	61.1691
6.29_259.0965m/z	259.096	6.29023	pos	O-Desmethylangolensin	HMDB0004629	Phenylpropanoids and polyketides	Alpha-methyldeoxybenzoin flavonoids	Unclassified		52.7	68.4	M+H	C15H14O4	0.0267117	1245.32	1130.89	1185.41	1176.66	1203	1084.31	1163.54	1243.72	1296.12	1211.68	1295.3	1201.73	3.08093e-08	3.08093e-08	3.08093e-08	3.08093e-08	3410.33	1567.44	1709.26	710.225	3.08093e-08	1446.68	604.621	20954.6	3.08093e-08	3.08093e-08	750.136	1825.02	1600.66	3.08093e-08	3.08093e-08	3.08093e-08	6486.34	1972.68	3.08093e-08
0.69_257.1028n	280.092	0.689333	pos	Glycerophosphocholine	HMDB0000086	Lipids and lipid-like molecules	Glycerophospholipids	Glycerophosphocholines	C00670	52.6	65	M+Na, M+K	C8H20NO6P	-0.0894737	299563	296718	323048	272140	299513	273757	295446	268846	323374	323195	280802	330559	304290	266276	335679	261622	447957	391891	291235	269620	398911	371732	192022	386749	413456	342738	339991	309921	381614	315101	381215	424086	441326	242269	394267
2.03_286.0694n	285.062	2.02803	neg	Diphenol glucuronide	HMDB0059998	Organic oxygen compounds	Organooxygen compounds	Carbohydrates and carbohydrate conjugates		52.6	67	M-H, 2M-H	C12H14O8	2.01267	4773.87	7826.88	4762.65	7357.02	5880.07	8133.54	5041.75	4742.23	5061.04	6820.41	6000.91	5482.73	1060.43	3.08093e-08	3.08093e-08	3.08093e-08	412.477	21531	3.08093e-08	891.62	3.08093e-08	202.563	3.08093e-08	39.1734	3.08093e-08	3.08093e-08	3.08093e-08	3.08093e-08	241.051	3.08093e-08	10577.3	3.08093e-08	3.08093e-08	50837.7	3.08093e-08
4.18_280.1058n	281.113	4.18118	pos	Phenylalanyl-Aspartate	HMDB0028991	Organic acids and derivatives	Carboxylic acids and derivatives	Amino acids, peptides, and analogues		52.6	67.8	M+H, M+Na	C13H16N2O5	-0.349222	150323	137339	135810	149624	143031	143200	175106	133946	141144	134634	145401	139623	110846	113811	116186	130240	105563	155871	145210	190604	217122	182140	88345.7	213989	191273	107655	125930	108434	125429	241311	136649	57193	151272	127377	185440
11.81_433.3313m/z	433.331	11.8116	pos	3beta,7alpha-Dihydroxy-5-cholestenoate	HMDB0012454	Lipids and lipid-like molecules	Steroids and steroid derivatives	Bile acids, alcohols and derivatives	C17335	52.5	70.8	M+H	C27H44O4	0.11528	1495.72	1500.37	1612.52	1848.66	1340.49	1371.93	1554.32	844.631	352.101	1220.93	1861.02	731.287	550.897	628.155	1057.39	1747.61	2520.45	3.08093e-08	628.251	2871.11	3.08093e-08	2481.35	268.793	1033.05	1023.59	3.08093e-08	3.08093e-08	233.073	884.594	3.08093e-08	1496.28	3.08093e-08	899.9	3.08093e-08	3.08093e-08
2.31_311.1235m/z	311.124	2.30547	pos	gamma-Glutamyltyrosine	HMDB0011741	Organic acids and derivatives	Carboxylic acids and derivatives	Amino acids, peptides, and analogues		52.5	74.3	M+H	C14H18N2O6	-0.69039	18680.3	15223.3	14627.8	15134.4	15675.6	16592.3	15400.7	15636.4	16635.3	14295.9	14508.7	15036.7	10586.8	21997.9	12247.9	12729.6	12908.7	14119.3	9503.85	24727.6	14865	13254.7	12339	14413.4	12507.8	20176.9	15688.6	20081.7	19780.8	14446.7	11513.6	9158.52	14461.6	19191.4	23590.1
8.84_499.2969n	500.304	8.83758	pos	Taurodeoxycholic acid	HMDB0000896	Lipids and lipid-like molecules	Steroids and steroid derivatives	Bile acids, alcohols and derivatives	C05463	52.5	76	M+H, M+Na, M+H-H2O	C26H45NO6S	0.250639	4961.19	4367.93	3966.88	4387.16	4329.72	4866.44	3299.04	4388.84	4403.85	4476.63	4343.91	3895.73	3.08093e-08	157.008	198.531	4489.1	416.236	751.741	12531.7	3113.1	16.9075	3590.73	1429.93	6.34756	485.858	3214.78	607.155	3674.24	33246.2	3.08093e-08	22.8632	340.334	15174.8	6376.98	15.9534
0.75_116.0709m/z	116.071	0.745	pos	L-Proline	HMDB0000162	Organic acids and derivatives	Carboxylic acids and derivatives	Amino acids, peptides, and analogues	C00148	52.4	70.4	M+H	C5H9NO2	2.47824	678567	681584	668641	686999	695579	701237	729690	712267	726799	669650	678517	709636	565916	718355	752200	811535	909641	1.11391e+06	1.2509e+06	800882	852312	825988	993606	956747	932523	1.0948e+06	672296	822754	774492	498563	336468	595618	620475	813159	567127
4.82_310.1759m/z	310.176	4.81873	pos	Lysyl-Tyrosine	HMDB0028963	Organic acids and derivatives	Carboxylic acids and derivatives	Amino acids, peptides, and analogues		52.4	67	M+H	C15H23N3O4	-0.674046	45271.9	41664.1	48262.3	47840.9	47259.4	46782.1	42885.8	48405.8	44486.1	44586.1	46657.9	62348.8	15231.6	77261.1	32980.5	34807.9	48274.5	93699.6	15735.6	70491.2	12960.6	69952	52628.1	67894.8	37265.7	25930.7	64371.5	34817.1	71379.8	76669.4	150129	45523.4	57296.8	97713.5	23685.2
9.37_416.3158m/z	416.316	9.36705	pos	Lithocholic acid glycine conjugate	HMDB0000698	Lipids and lipid-like molecules	Steroids and steroid derivatives	Bile acids, alcohols and derivatives	C15557	52.4	67.7	M+H-H2O	C26H43NO4	-0.187355	44581.9	40200.9	39977.2	40693.4	41949	41568.7	45319	43210.7	41547.5	42888.1	41692	41284.1	156.613	73.5453	3160.89	24372.7	13525.9	76224	30498.8	34873.5	3.08093e-08	108835	24902.9	12106.1	48360.1	3.08093e-08	76249.7	142153	36711	85.3987	2897.78	5970.85	71488.9	151507	1540.86
11.32_431.3156m/z	431.316	11.3186	pos	7alpha-Hydroxy-3-oxo-4-cholestenoate	HMDB0012458	Lipids and lipid-like molecules	Steroids and steroid derivatives	Bile acids, alcohols and derivatives	C17337	52.3	67.1	M+H	C27H42O4	0.00753324	66352.2	61911.9	66597.7	65193.8	62346.5	57232.9	57622.1	59673.4	59305.9	65269.1	65815	59115.4	87412.7	74890.4	27234.2	22996	93262.8	70001.7	37481.1	52863.9	82130.3	69516.5	95361.5	79522.9	72124.3	59430	84022.2	74550.6	80019.8	91059.2	35896.5	43646	30933.9	73359.4	113820
7.53_213.0757m/z	213.076	7.52685	pos	Vanillactic acid	HMDB0000913	Phenylpropanoids and polyketides	Phenylpropanoic acids	Unclassified		52.3	65.7	M+H	C10H12O5	-0.0348791	295.686	231.023	307	195.23	251.493	344.907	231.145	295.141	183.344	290.879	219.597	207.093	3.08093e-08	3.08093e-08	24.4527	3.08093e-08	25.3076	23.2773	2268.55	19.1318	3.08093e-08	18.7757	3.08093e-08	3.08093e-08	19.7149	3.08093e-08	41.0135	45.8173	3.08093e-08	3.08093e-08	3.08093e-08	267.645	3.08093e-08	3.08093e-08	27.6534
7.83_450.3215m/z	450.322	7.82932	pos	Chenodeoxycholic acid glycine conjugate	HMDB0000637	Lipids and lipid-like molecules	Steroids and steroid derivatives	Bile acids, alcohols and derivatives	C05466	52.3	69.7	M+H	C26H43NO5	0.241887	352.188	450.141	375.824	321.494	385.624	371.629	440.081	191.63	497.285	367.552	413.841	368.741	3.08093e-08	3.08093e-08	3.08093e-08	1670	3.08093e-08	3.08093e-08	3.08093e-08	3.08093e-08	3.08093e-08	224.704	3.08093e-08	3.08093e-08	3.08093e-08	3.08093e-08	3.08093e-08	3.08093e-08	94.8277	3.08093e-08	3.08093e-08	3.08093e-08	71.8734	1851.35	3.08093e-08
10.07_320.2350n	321.242	10.0672	pos	16(R)-HETE	HMDB0004680	Lipids and lipid-like molecules	Fatty Acyls	Eicosanoids	C14778	52.2	66.3	M+H-H2O, M+H	C20H32O3	-0.329473	5604.12	5436.01	5498.75	5301.51	5572.47	5481.17	5396.76	5043.78	6177.57	5778.94	5334.17	6067.11	9992.64	1317.55	7106.53	3.08093e-08	250.575	309.14	3.08093e-08	157.509	4363.38	169.409	3.08093e-08	11013.8	687.796	3.08093e-08	2298.47	7536.69	5807.57	10300.2	324.656	3.08093e-08	426.437	526.675	23800.7
12.55_465.3596m/z	465.36	12.5532	neg	3 alpha,7 alpha,26-Trihydroxy-5beta-cholestane	HMDB0012455	Lipids and lipid-like molecules	Steroids and steroid derivatives	Bile acids, alcohols and derivatives	C05444	52.2	72.6	M+FA-H	C27H48O3	2.59326	33293.9	34071.6	32746.7	31514.1	31819.1	33679.7	31779.4	31266.7	31309.2	31985	33040.3	29679.6	20837.9	23258.6	19805.6	19480.2	39248.7	3.08093e-08	33971.4	47062.4	23405.7	26616.1	28174.3	39856.1	32338.8	35540.4	30476.7	30039.3	41713	21932.5	4348.8	25120.1	23387.4	46984.5	26725.8
9.68_344.2794m/z	344.279	9.68033	pos	Dodecanoylcarnitine	HMDB0002250	Lipids and lipid-like molecules	Fatty Acyls	Fatty acid esters		52.2	65.4	M+H	C19H37NO4	-0.328217	45729.3	41189.1	42067.2	44470.9	44088.6	45862.5	45731.2	44325.2	43976.9	42051.8	44033.4	45263.7	24378.4	25253.9	27307.9	12117.5	30401.6	14790.5	32223.4	30922.4	13683.8	30551.3	16938.4	38284.9	25790	15301	158341	27596.9	28118.9	18786.4	39258	17347.5	69220.1	56857.3	47640.7
9.83_507.2246m/z	507.225	9.83358	neg	6-Dehydrotestosterone glucuronide	HMDB0010337	Organoheterocyclic compounds	Diazines	Pyrimidines and pyrimidine derivatives	C00178	52.2	67.6	M+FA-H	C25H34O8	2.32779	2324.44	2378.39	2708.29	2158.64	2540.37	2543.53	2645.45	2337.1	2546.04	3143.97	2425.15	2479.16	3.08093e-08	3.08093e-08	13343	3.08093e-08	3.08093e-08	1861.07	3.08093e-08	3.08093e-08	3.08093e-08	5370.38	3.08093e-08	3.08093e-08	3.08093e-08	3.08093e-08	68477.9	3.08093e-08	3.08093e-08	3.08093e-08	7304.86	3.08093e-08	3.08093e-08	508.159	72.1013
10.13_375.2893m/z	375.289	10.1342	pos	Isodeoxycholic acid	HMDB0002536	Lipids and lipid-like molecules	Steroids and steroid derivatives	Bile acids, alcohols and derivatives	C17661	52.1	69	M+H-H2O	C24H40O4	-0.0642721	4253.9	4784.13	4745.5	4422.55	4527.82	4465.32	4738.26	4718.33	4494.56	4030.3	4749.78	4029.7	6640.34	1424.85	1180.45	5463.84	4703.41	3266.88	262.16	1125.12	1808.32	2330.79	1715.49	8381.24	6300.52	3.08093e-08	658.957	3575.76	282.98	8463.75	728.885	6069.57	6550.1	4497.92	8440.52
7.51_342.1161n	360.15	7.50978	pos	Alpha-Lactose	HMDB0000186	Organic oxygen compounds	Organooxygen compounds	Carbohydrates and carbohydrate conjugates	C00243	52.1	63.3	M+NH4, M+Na, M+H-H2O	C12H22O11	-0.184398	7519.49	6590	6418.91	6440.79	6796.07	6575.41	7137.33	7115.86	6636.3	6471.99	6755.31	6601.17	151.244	283.333	48.3876	6686.21	297.569	3.08093e-08	283.478	468.599	131.948	208.445	20879.9	275.311	3.08093e-08	47.5581	513.175	172.61	279.205	93.0891	838.012	524.618	261.413	194.317	3.08093e-08
8.90_599.2530m/z	599.253	8.90203	neg	APC	HMDB0060661	Organic oxygen compounds	Organooxygen compounds	Carbonyl compounds	C00546	52.1	69.4	M-H2O-H	C33H38N4O8	3.0748	18051.5	16768.8	17397.3	17869.3	17334.6	17196.9	17166.4	18025.7	17004.9	17243.8	17918.9	17602.9	25454.2	18815.7	6545.31	3.08093e-08	11012.9	5127.95	6494.46	15587.2	1033.26	8022.18	11245.7	10075.9	12306.8	3203.89	28785.4	20167	9261.02	10555.5	8713.89	3522.51	16402.9	9178.43	13434.4
5.88_397.1148m/z	397.115	5.8819	neg	5-(3',4'-Dihydroxyphenyl)-gamma-valerolactone-3'-O-methyl-4'-O-glucuronide	HMDB0059988	Organic oxygen compounds	Organooxygen compounds	Carbohydrates and carbohydrate conjugates		52	69.9	M-H	C18H22O10	2.02896	299.675	295.827	237.925	285.361	291.491	363.467	325.107	144.427	317.972	248.805	387.251	289.146	3.08093e-08	3.08093e-08	260.83	86.2299	3.08093e-08	3.08093e-08	1841.92	3.08093e-08	3.08093e-08	37.8257	601.82	3.08093e-08	3.08093e-08	3.08093e-08	3.08093e-08	3.08093e-08	446.731	632.069	3.08093e-08	3.08093e-08	3.08093e-08	271.543	245.292
8.05_251.1277m/z	251.128	8.0493	pos	Ubiquinone-1	HMDB0002012	Lipids and lipid-like molecules	Prenol lipids	Quinone and hydroquinone lipids	C00399	52	66.5	M+H	C14H18O4	-0.344373	3626.02	3389.91	3393.15	3284.64	3437.14	3530.42	3473.97	3173.66	3537.7	3252.87	3500.32	3425.31	5072.43	9613.26	3410.61	1133.75	2442.46	3593.39	2805.33	6481.42	5454.14	3593.08	2555.58	3848.01	1223.4	2695.39	5795.61	2499.8	3037.42	3813.09	5285.4	4617.68	2661.81	7342.71	3290.98
1.74_301.0570m/z	301.057	1.73553	neg	Pyrogallol-2-O-glucuronide	HMDB0060017	Organic oxygen compounds	Organooxygen compounds	Carbohydrates and carbohydrate conjugates		51.9	62.8	M-H	C12H14O9	1.72368	296.173	232.857	296.515	245.39	223.932	161.002	283.949	221.339	227.119	140.26	210.724	172.409	3.08093e-08	49.6548	23.54	3.08093e-08	3.08093e-08	3.08093e-08	530.859	205.173	24.8546	20.8519	3.08093e-08	23.618	3.08093e-08	3.08093e-08	3.08093e-08	27.692	3.08093e-08	26.6121	33.0786	3.08093e-08	3.08093e-08	325.107	3.08093e-08
11.09_312.2300n	295.227	11.0895	pos	13-L-Hydroperoxylinoleic acid	HMDB0003871	Lipids and lipid-like molecules	Fatty Acyls	Lineolic acids and derivatives	C04717	51.9	68.4	M+H-H2O, M+H	C18H32O4	-0.155185	18031.8	18433.1	19187.3	17377.1	18680.4	19298.1	18930	18212.5	19309.3	18465.2	19355.1	18538.4	11575.2	12729.9	13527.5	26413.6	13201.6	11430.9	8894.23	19879.6	33226.6	26971.3	12167.4	10320.5	19249.7	17095.4	48392.1	16666.1	11902.6	10239.6	8811.81	16152.2	18048	27817.9	16698.3
8.07_181.0859m/z	181.086	8.06578	pos	Propylparaben	HMDB0032574	Benzenoids	Benzene and substituted derivatives	Benzoic acids and derivatives		51.9	61.4	M+H	C10H12O3	-0.0606165	51345.9	48843.1	48235.2	47805	49560.7	48756.6	50659.8	50114.9	51781.3	48087.9	48387.6	48949	15721.8	184783	24721.2	28420.5	21634.7	122354	7477.93	52829.6	74494.1	32966.2	27917.1	12568.2	8963.06	10396.5	40050.7	9509.65	43704.8	150701	427261	11024.9	139046	25371.8	9640.17
1.37_232.1291m/z	232.129	1.37255	pos	Asparaginyl-Valine	HMDB0028744	Organic acids and derivatives	Carboxylic acids and derivatives	Amino acids, peptides, and analogues		51.8	63.1	M+H	C9H17N3O4	-0.41751	21511.5	20468.6	21480	20239.7	20895.3	20887.5	21164.9	20961.8	21307.6	18341.6	21082.2	21543.1	12678.3	14227.2	43159.7	9923.67	37242.4	13928.1	19809.4	15995.4	41096.4	32367.4	19257.8	16584.3	12006.8	8540.48	17890.2	29682.8	14999.1	33962.3	49413.8	16089	11909.3	34016.3	14447.2
4.01_146.0600m/z	146.06	4.0053	pos	3-Methyldioxyindole	HMDB0004186	Organoheterocyclic compounds	Indoles and derivatives	Indolines	C05834	51.8	61.8	M+H-H2O	C9H9NO2	-0.105883	56794.6	51847.8	53292.1	56624.3	55242.6	57869.7	54874	57101.1	57630	51715	51611.2	57903.5	41333.8	60616.8	49476.4	30761.9	45792.2	49889.4	26053.5	35758.3	41698.2	31602.7	64330.8	43200.8	55569.1	62740.2	35749.9	51166.9	44333.8	58660.6	33229.9	30547.9	54154.4	39694.4	64515.7
4.97_245.1859m/z	245.186	4.96785	pos	Isoleucyl-Isoleucine	HMDB0028910	Organic acids and derivatives	Carboxylic acids and derivatives	Amino acids, peptides, and analogues		51.8	62	M+H	C12H24N2O3	-0.325657	27377	26746.5	28256.9	27127.2	27578.5	28361.9	27718.7	27255	28427.6	28487.2	24856.5	28871.8	68545.6	36857.7	30645.3	39461.1	40995.6	25598.2	37442.7	26838.1	45120.2	53568.8	37467.6	37344.6	30205.6	37274.6	48379.2	27051	31481.4	58911.6	31419.7	17245	47759.7	40617	62475.4
5.81_247.1077m/z	247.108	5.81315	pos	N-acetyltryptophan	HMDB0013713	Organic acids and derivatives	Carboxylic acids and derivatives	Amino acids, peptides, and analogues		51.8	65.7	M+H	C13H14N2O3	-0.135966	426.743	330.821	191.247	396.661	369.472	350.564	407.239	403.634	336.373	350.691	378.707	447.086	76.7669	3.08093e-08	498.853	476.598	482.362	221.399	1937.59	147.073	3.08093e-08	232.661	3.08093e-08	452.477	3.08093e-08	3.08093e-08	138.832	747.992	1016.51	3.08093e-08	965.582	3.08093e-08	280.216	3.08093e-08	276.82
5.86_297.0986m/z	297.099	5.86455	neg	2-Phenylethanol glucuronide	HMDB0010350	Organic oxygen compounds	Organooxygen compounds	Carbohydrates and carbohydrate conjugates	C03033	51.8	65.7	M-H	C14H18O7	2.04339	1393.61	1214.37	1430.14	1389.47	1290.76	1264.93	1268.93	1317.6	1168.39	1290.66	1269.42	1250.51	3.08093e-08	33.4407	3.08093e-08	24.3897	30.3645	376.755	3.08093e-08	6281.79	3.08093e-08	8695.89	3.08093e-08	555.946	3.08093e-08	3.08093e-08	524.499	558.794	6072.08	3.08093e-08	1141.2	3.08093e-08	542.123	5003.74	3.08093e-08
6.30_351.0185m/z	351.018	6.29672	neg	(-)-Epicatechin sulfate	HMDB0012467	Phenylpropanoids and polyketides	Flavonoids	Sulfated flavonoids		51.8	72.1	M-H2O-H	C15H14O9S	1.21608	1024.46	1085.01	1122.46	697.23	963.638	1034.81	767.341	824.146	941.517	899.4	912.59	1029.25	981.505	1003.69	1321.61	1205.4	1029.38	1087.71	1082.06	688.584	1287.91	566.111	1046.88	1103.84	1115.01	970.878	1086.94	993.769	957.776	6278.99	932.583	1210.5	1010	916.902	1361.16
9.15_290.2689m/z	290.269	9.14733	pos	16-Hydroxy hexadecanoic acid	HMDB0006294	Lipids and lipid-like molecules	Fatty Acyls	Fatty acids and conjugates	C18218	51.8	62.2	M+NH4	C16H32O3	-0.269403	62705.7	58254.1	58231.2	60711.6	60589.4	61133.6	62388.7	61283.2	61774.4	59991.7	59625.8	61494	24206.1	32361.4	38334.9	31856.2	33813.2	35341.9	26003.1	27024.5	26440.9	37089.2	33675.3	33729.4	30003.4	28811.8	41973.5	29312.9	43039.3	34883	33421.1	46606.6	28024.9	28952.2	26630.6
9.98_389.2685m/z	389.269	9.98367	pos	7-Ketodeoxycholic acid	HMDB0000391	Lipids and lipid-like molecules	Steroids and steroid derivatives	Bile acids, alcohols and derivatives		51.8	66.5	M+H-H2O	C24H38O5	-0.268064	5457.95	5432.13	5213.88	5360.19	5579.64	5970.56	5663.12	5452.34	5596.28	5956.78	5092.64	5952.22	6424.43	7947.64	2248.72	2815.31	11454.9	6363.96	2301.63	3721.56	5842.05	5349.48	7373.02	10879.6	8178.12	2721.8	2215.51	7560.27	6375.13	7691.97	2239.76	4282.21	2912.76	6697.81	10152.6
2.99_315.0729m/z	315.073	2.99328	neg	Phenylglucuronide	HMDB0059806	Organic oxygen compounds	Organooxygen compounds	Carbohydrates and carbohydrate conjugates		51.7	62.9	M+FA-H	C12H14O7	2.75162	5101.82	5018.44	4942.37	5198.29	5120.43	5278.97	5054.5	5220.08	5166.5	5463.79	5190.1	5266.07	325.001	3.08093e-08	367.118	551.589	10584.6	36.4015	342.873	3.08093e-08	23.3602	3.08093e-08	2223.49	276.67	3.08093e-08	3.08093e-08	3.08093e-08	3.08093e-08	2136.48	1731.31	446.055	3.08093e-08	3.08093e-08	22125.4	3.08093e-08
4.29_260.1374n	259.13	4.28587	neg	gamma-Glutamylleucine	HMDB0011171	Organic acids and derivatives	Carboxylic acids and derivatives	Amino acids, peptides, and analogues		51.7	61.1	M-H2O-H, M-H	C11H20N2O5	0.637827	12825.8	12695	12890.8	12527.5	12592	12732.2	12387.8	12539.2	12585.2	12699.5	12569.4	12717.5	15533.8	13838.9	11704.1	6857.11	10271.7	12643.2	9101.57	12635	7684.74	13891.2	12508.9	10474.6	14437.4	17723.3	11964.7	14421.7	9531.27	13875.6	8886	7529.82	14417.3	23861.7	13603.8
9.49_581.2423m/z	581.242	9.48968	neg	Biliverdin	HMDB0001008	Organoheterocyclic compounds	Tetrapyrroles and derivatives	Bilirubins	C00500	51.7	69	M-H	C33H34N4O6	2.99486	8817.92	11997.3	9086.87	9592.6	10821.8	11806.4	11334	11853.1	10383.3	11808.1	11397.1	12010.3	15873.1	11935.9	6361.52	3860.05	14648.2	3523.49	6846.45	14016.3	1435.23	7347.91	12443	11018.4	12503.7	6724.33	18544	12064.5	6902.45	10462.3	7341.64	6001.1	12150.8	3507.31	8554.1
9.73_592.3263n	593.334	9.73012	pos	Mesobilirubinogen	HMDB0001898	Organoheterocyclic compounds	Tetrapyrroles and derivatives	Bilirubins	C05790	51.7	68.7	M+H, M+Na	C33H44N4O6	0.424953	26548.3	13396.4	13933.2	13392.9	15300.3	12798.2	14723.9	15120.4	12772.8	13056	12756.3	14697.9	16226.5	23560.1	68758.2	4536.37	23723.7	1730.44	29812.8	32563.1	3926.13	22534.1	6795.8	9983.11	33462.2	108.712	108023	251.942	2795.55	1401.1	8168.07	6196.18	87626	58008.3	12041.6
4.63_371.0991m/z	371.099	4.63107	neg	Dihydroferulic acid 4-O-glucuronide	HMDB0041723	Organic oxygen compounds	Organooxygen compounds	Carbohydrates and carbohydrate conjugates		51.6	65.4	M-H	C16H20O10	2.00797	5457.84	5558.32	5621.52	5572.85	5556.91	5488.82	5490.18	5589.57	5465.98	6016.04	5457.06	5800.36	4184.27	7568.22	5148.56	7298.72	14632.7	911.768	14377.6	3674.18	6731.03	4449.82	9524.35	6310.12	256.744	1782.49	11564.3	691.041	1754.45	12813.6	25758.2	3313.11	3654.51	30381.9	3045.61
7.42_515.2926n	533.325	7.42478	pos	Taurocholic acid	HMDB0000036	Lipids and lipid-like molecules	Steroids and steroid derivatives	Bile acids, alcohols and derivatives	C05122	51.6	68.3	M+H, M+Na, M+K, M+NH4, M+H-H2O	C26H45NO7S	1.70076	16764.4	15841.6	15081.2	15321.1	16158.9	16883.2	16211.4	16535.1	15911.9	15693.7	16082.8	16581.1	2177.71	11948.8	3188.29	5333.32	5206.1	3064.63	16882.1	9447.42	11777.1	2872.02	3159.66	1821.46	4085.99	11722.1	468.32	2212.21	22831.8	36615.5	3.08093e-08	480.213	12061.3	11311.2	5091.2
0.79_243.0623m/z	243.062	0.790033	neg	Uridine	HMDB0000296	Nucleosides, nucleotides, and analogues	Pyrimidine nucleosides	Unclassified	C00299	51.5	60.9	M-H	C9H12N2O6	0.304429	47510.3	44837.3	50744	42344.2	46989.4	46367.5	47959.2	47777.8	47604.7	45244.8	46918.5	46618.8	50011.9	61155.7	49359	55758.4	71154.3	51240.1	50341.7	58189.1	52248.3	54845.8	62849.3	64668	61844.9	50883.6	54894.4	48979.5	54077.6	42853.2	77254.7	56016.4	47978.2	45042.3	55210.4
1.41_184.0605m/z	184.06	1.4057	pos	4-Pyridoxic acid	HMDB0000017	Organoheterocyclic compounds	Pyridines and derivatives	Pyridinecarboxylic acids and derivatives	C00847	51.5	63.6	M+H	C8H9NO4	0.180845	3012.16	2446.6	2523.89	2270.9	2399.62	2482.12	2343.19	2295.33	2334.16	2416.66	2422.23	2140.21	2484.99	2521.39	2455.19	1791.83	2023.43	1860.16	1994.68	2820.25	2329.14	2167.3	2556.77	2002.63	1606.51	2610.55	3276.57	2327.25	1785.58	2324.45	4962.41	1893.61	2997.33	1905.91	3360.81
11.09_277.2162m/z	277.216	11.0895	pos	17-Hydroxylinolenic acid	HMDB0011108	Lipids and lipid-like molecules	Fatty Acyls	Lineolic acids and derivatives	C16346	51.3	64.6	M+H-H2O	C18H30O3	-0.0447833	7639.1	8254.26	7633.18	6390.12	7734.98	7890.85	8238.31	7675.95	8533.02	7865.36	7725.23	7425.75	3828.33	3702.82	5169.55	8933.49	4599	4394.86	2881.79	5960.27	12846.7	10824.5	4204.21	3176.26	7217.54	5824.94	24167.2	5132.06	3226.16	2144.82	3331.84	5535.19	6467.05	12711.1	7037.59
11.49_319.2283m/z	319.228	11.488	neg	12-HETE	HMDB0006111	Lipids and lipid-like molecules	Fatty Acyls	Eicosanoids	C14777	51.3	61.8	M-H	C20H32O3	1.49608	36881.4	36224.7	35865.9	37998.8	37513.4	40572	36408.2	36822.8	38270.7	39206.4	38937.7	36301.7	34182.8	8916.94	69110.3	11570.8	57167.9	24033.6	39160.6	27810.9	59477	55267	52736.1	59766.5	38148.6	40601.3	43961.7	55813.2	37817.6	16125	112581	67693.5	33470.2	20470	8434.45
4.60_354.0958n	353.089	4.59653	neg	Cryptochlorogenic acid	HMDB0030653	Organic oxygen compounds	Organooxygen compounds	Alcohols and polyols		51.3	63.1	M-H, M+FA-H	C16H18O9	1.96671	2078.72	1951.36	1970.72	1997.28	1905.78	1831.13	1944.24	2025.31	1819.04	1952.75	1879.16	1880.37	3.08093e-08	58.1099	117.468	3.08093e-08	72.2231	3.08093e-08	160.87	149.244	118.206	30.48	3.08093e-08	3.08093e-08	3.08093e-08	330.825	28.4657	79.0745	159.747	41.3138	676.454	89.7793	22.664	1097.32	156.418
5.80_273.0757m/z	273.076	5.7963	pos	Naringenin	HMDB0002670	Phenylpropanoids and polyketides	Flavonoids	Flavans	C00509	51.3	62	M+H	C15H12O5	-0.233039	1116.11	914.521	893.9	1141.97	1120.08	1256.06	1187.32	1158.81	1178.51	1052.91	1156.23	1328.87	3.08093e-08	1181.48	1354.38	936.11	418.333	3.08093e-08	2176.86	432.544	1514.46	94.7323	3.08093e-08	136.264	328.039	461.896	1331.62	35.0924	993.915	16457.4	483.441	344.924	58.1386	3.08093e-08	3.08093e-08
0.62_132.0902n	133.097	0.619233	pos	Ornithine	HMDB0000214	Organic acids and derivatives	Carboxylic acids and derivatives	Amino acids, peptides, and analogues	C00077	51.2	64.1	M+H-H2O, M+H	C5H12N2O2	2.23291	76045.4	82121.5	84258.8	84811.4	85200.5	85237.1	87588.5	85249.6	88358.8	87076.1	94497.5	82288.3	52617.4	68697.8	140049	125822	84198.7	108455	85745.2	105826	96060.4	91780.1	180524	97795.6	66765.5	104947	110512	89256.9	219551	94596.4	42879.5	126063	100117	154280	56665.1
0.72_161.1051n	162.112	0.717333	pos	L-Carnitine	HMDB0000062	Organic nitrogen compounds	Organonitrogen compounds	Quaternary ammonium salts	C00318	51.2	64.4	M+H, M+Na	C7H15NO3	-0.272753	1.46723e+06	1.56869e+06	1.48106e+06	1.48302e+06	1.51013e+06	1.45517e+06	1.61262e+06	1.52058e+06	1.53398e+06	1.52358e+06	1.44425e+06	1.54706e+06	1.58229e+06	1.48035e+06	2.09941e+06	1.97069e+06	1.95243e+06	2.18866e+06	1.76431e+06	1.37506e+06	1.44348e+06	1.76607e+06	1.32488e+06	1.63105e+06	1.86933e+06	1.14397e+06	1.1851e+06	1.59869e+06	1.553e+06	1.86678e+06	1.96527e+06	759226	1.66258e+06	1.64607e+06	1.68786e+06
12.16_365.2703m/z	365.27	12.1586	neg	5alpha-Pregnane-3alpha,20alpha-diol	HMDB0060409	Lipids and lipid-like molecules	Steroids and steroid derivatives	Pregnane steroids	C18042	51.2	62.9	M+FA-H	C21H36O2	1.78618	19056.2	18585.8	17634.6	18887.2	18704.4	20299.2	18291.7	18720.1	17982.8	18218.9	18951.7	19698.5	16963.5	12210.9	10861.4	15843.7	21275.2	1482.05	13867.2	37418.4	13399.9	23047.7	8272.22	17701.3	14066.5	16300.3	20694.8	15134.1	18150.6	9216.89	5969.61	20232.4	33215.5	32173.7	7321.18
4.16_356.0995m/z	356.099	4.16488	neg	Dhurrin	HMDB0060471	Organic oxygen compounds	Organooxygen compounds	Carbohydrates and carbohydrate conjugates	C05143	51.2	61.3	M+FA-H	C14H17NO7	2.52388	647.703	674.253	627.312	737.165	645.662	540.796	696.468	636.758	691.642	652.267	737.313	595.803	3.08093e-08	2932.83	3.08093e-08	84.8668	3.08093e-08	3.08093e-08	3.08093e-08	31538.9	3.08093e-08	3.08093e-08	3.08093e-08	5445.02	3.08093e-08	3.08093e-08	3.08093e-08	3.08093e-08	945.739	99.8754	44.4144	3.08093e-08	260.55	638.581	3.08093e-08
5.54_287.1506m/z	287.151	5.53683	neg	4-Hydroxycyclohexylcarboxylic acid	HMDB0001988	Organic oxygen compounds	Organooxygen compounds	Alcohols and polyols		51.2	64.5	2M-H	C7H12O3	1.95774	165.26	146.607	112.269	207.999	166.157	234.469	136.188	131.533	159.952	133.875	152.586	195.676	3.08093e-08	291.537	297.133	3.08093e-08	3.08093e-08	34.4192	535.463	138.016	49.627	332.686	72.2605	3.08093e-08	3.08093e-08	81.2095	497.724	134.879	123.698	1138.51	44.41	30.9812	166.127	395.31	3.08093e-08
6.35_245.1397m/z	245.14	6.34808	neg	3-Hydroxydodecanedioic acid	HMDB0000413	Organic acids and derivatives	Hydroxy acids and derivatives	Medium-chain hydroxy acids and derivatives		51.2	63.2	M-H	C12H22O5	1.11049	615.486	678.644	622.715	651.919	600.744	634.012	588.932	637.258	583.209	484.227	659.166	537.942	541.613	73.2478	450.507	110.802	120.491	241.161	669.365	280.342	259.833	1231.36	152.314	166.056	420.267	384.581	8171.82	358.449	248.301	225.935	251.179	305.564	816.794	1688.78	423.101
9.76_596.3573n	597.365	9.76387	pos	L-Urobilinogen	HMDB0004157	Organoheterocyclic compounds	Tetrapyrroles and derivatives	Bilirubins	C05789	51.2	62.8	M+H, M+Na	C33H48N4O6	-0.184873	9824.84	4335.99	3777.23	4925.23	5111.2	3929.93	4198.5	5621.52	4191.42	4772.54	4085.71	5181.6	3.08093e-08	3.08093e-08	349.504	526.588	1388.04	526.225	252.162	58615.1	328.501	13985.3	3.08093e-08	3.08093e-08	326.547	176.593	903.646	19757	30815.7	3.08093e-08	7075	3.08093e-08	19771.2	177.538	3.08093e-08
10.03_382.3236n	383.331	10.0336	pos	7-Dehydrodesmosterol	HMDB0003896	Lipids and lipid-like molecules	Steroids and steroid derivatives	Cholestane steroids	C05107	51.1	65.5	M+H-H2O, M+H	C27H42O	0.218876	1542.45	1170.22	1471.68	1586.97	1426.15	1304.81	1297.02	1396.62	1499.34	1242.08	1548.52	1394.72	631.862	1176.85	650.459	214.553	1295.44	458.466	915.236	1067.46	588.018	802.341	480.247	152.23	1463.14	490.266	1257.94	1004.68	536.042	780.164	768.378	559.977	30930	1221.52	2105.42
5.22_278.1630n	279.17	5.22147	pos	Phenylalanyl-Isoleucine	HMDB0028998	Organic acids and derivatives	Carboxylic acids and derivatives	Amino acids, peptides, and analogues		51.1	59	M+H, M+Na	C15H22N2O3	-0.143488	84359.4	80100.3	80799.3	79780.6	82979.4	84873.7	87698.9	82272.5	84049.5	80917	82151.8	85238	73167.9	85197.6	64845.4	96118	45234.5	71506	92193.5	71128.3	116705	132593	56893.6	125544	95057.2	66337.4	51028.4	87455.9	42219.9	130143	72636.4	34184.5	77330.8	84827.3	83103
10.07_361.2349m/z	361.235	10.0672	pos	5,6-DHET	HMDB0002343	Lipids and lipid-like molecules	Fatty Acyls	Eicosanoids	C14772	51	61.1	M+Na	C20H34O4	-0.0892119	1735.77	1237.48	1276.77	1064.72	1419.09	1833.04	1145.49	1502.43	1430.69	1325.78	1294.76	1743.19	2543.26	85.5257	2334.75	3.08093e-08	3.08093e-08	3.08093e-08	3.08093e-08	80.6133	1285.57	59.0561	3.08093e-08	2896.7	132.272	3.08093e-08	348.617	1956.4	1884.65	2819.86	78.7187	3.08093e-08	3.08093e-08	158.149	7647.18
4.04_227.1752m/z	227.175	4.03547	pos	Isoleucyl-Leucine	HMDB0028911	Organic acids and derivatives	Carboxylic acids and derivatives	Amino acids, peptides, and analogues		51	59.2	M+H-H2O	C12H24N2O3	-0.697394	47517.9	47395.9	51372.5	49256.7	48938.1	50009.6	49001.8	50315.8	49937.4	46605	44520.8	51298.5	30013	31214.6	39178.9	58137.1	42107.1	44068.2	41017.5	32813.4	34309	39169	47728.6	33823.3	40986.2	41896.5	37836.8	42495.1	52984.9	49677	42717.9	44549.3	34643.9	36784.5	42917.6
1.08_146.0270m/z	146.027	1.07638	pos	Acetylcysteine	HMDB0001890	Organic acids and derivatives	Carboxylic acids and derivatives	Amino acids, peptides, and analogues	C06809	50.9	60.1	M+H-H2O	C5H9NO3S	0.0988255	48699.1	45932.2	44944.4	45615.3	46865.8	49207.2	49399.1	45374.6	49616.8	41929.1	44937.3	50876.3	50247.2	72881.4	73156.4	59171.9	45166.1	95362.9	32138.5	53358.9	27055	50201.6	84288	38148.3	55470.9	70822.2	20998.8	59142.4	38905.3	93269.4	22600.3	33198.8	65185.9	46242.7	26959.7
10.33_299.2824n	300.29	10.3338	pos	Sphingosine	HMDB0000252	Organic nitrogen compounds	Organonitrogen compounds	Amines	C00319	50.9	59.4	M+H-H2O, M+H	C18H37NO2	-0.0807236	10923.6	10246.9	9575.34	10644.3	10582.9	10895	10955	10925.3	10891.5	10263.9	9935.49	11666.5	7874.97	8842.44	7164.7	4201.36	8128.23	10356.2	9835.25	6916.34	8443.07	11283.9	4908.44	8758.23	6901.99	10686.4	6398.38	9839.75	7663.17	7320.1	5121.82	7144.27	6867.12	12366.6	8360.87
5.95_278.2117m/z	278.212	5.94975	pos	2-Polyprenyl-6-methoxyphenol	HMDB0060355	Lipids and lipid-like molecules	Prenol lipids	Monoterpenoids	C17552	50.9	57.5	M+NH4	C17H24O2	0.809908	509.932	557.56	442.61	497.235	540.864	574.495	503.872	576.828	617.651	533.529	505.397	609.364	0.0977296	0.0812908	0.751793	0.237088	3.08093e-08	6.98398	0.0553078	3.08576	3.08093e-08	1.10066	3.0117	0.584006	0.881237	1.61025	2.46491	1.32008	1.25119	1.003	0.84398	2.53035	0.041037	1.71585	1.68708
1.46_221.0920m/z	221.092	1.45558	pos	5-Hydroxy-L-tryptophan	HMDB0000472	Organoheterocyclic compounds	Indoles and derivatives	Tryptamines and derivatives	C00643	50.8	62.8	M+H	C11H12N2O3	-0.529978	11094.3	9573.02	9031.8	10375.6	10068.8	10229.7	10204.4	10402.5	10398.3	9773.89	9229.7	10040.6	12717.5	13289.4	13127.1	10181.3	17279	9533.73	10613.2	10845.4	8927.92	9335.72	14275.5	15924.6	11021.5	10127.6	14762.6	8748.55	9414.15	9650.79	19372	7717.09	10559.6	11229.2	9635.55
5.69_335.0239m/z	335.024	5.69162	neg	Dihydronaringenin-O-sulphate	HMDB0059996	Phenylpropanoids and polyketides	Linear 1,3-diarylpropanoids	Chalcones and dihydrochalcones		50.8	62.4	M-H2O-H	C15H14O8S	2.33831	21837.2	21860	21707	22190.1	21820.7	22243.9	22014.7	21628.7	21717.7	22636.2	21974.9	21822.1	442.233	475.214	35419.5	5908.07	108673	25073.4	5999.46	12332.6	626.609	10421.1	22845.5	124521	27520.4	921.02	49080.2	35497.5	4308.24	365.422	2181.27	21471.8	23642.2	6840.84	629.781
9.60_303.2317m/z	303.232	9.60387	pos	11(R)-HETE	HMDB0004682	Lipids and lipid-like molecules	Fatty Acyls	Eicosanoids	C14780	50.8	61.3	M+H-H2O	C20H32O3	-0.355955	494.473	417.454	407.418	330.437	440.544	555.853	381.728	312.42	649.761	440.242	364.304	412.736	2362.54	467.402	417.499	3.08093e-08	3.08093e-08	3.08093e-08	3.08093e-08	3.08093e-08	478.018	3.08093e-08	49.4606	973.77	3.08093e-08	3.08093e-08	4514.49	1099.68	573.963	1064.37	91.1697	3.08093e-08	3.08093e-08	3.08093e-08	4359.99
1.42_218.1387m/z	218.139	1.42228	pos	Propionylcarnitine	HMDB0000824	Lipids and lipid-like molecules	Fatty Acyls	Fatty acid esters	C03017	50.7	55.3	M+H	C10H19NO4	-0.0778986	113220	115434	105163	108049	110765	110721	115683	110046	110871	107227	106045	113543	98178.4	82311.9	76243.2	108701	144912	149350	87835.3	88311.2	40731.8	96780.8	107051	96153.3	154203	82509.4	50732.7	94800.8	92795.2	124353	123364	30760.1	130225	124499	97504.9
6.36_308.1855m/z	308.186	6.35812	pos	3-Polyprenyl-4,5-dihydroxybenzoate	HMDB0060380	Benzenoids	Benzene and substituted derivatives	Benzoic acids and derivatives	C17554	50.7	58	M+NH4	C17H22O4	-0.389863	1934.38	2240.91	2098.51	2117	2227.48	2475.77	2231.15	2193.33	2186.25	2210.61	2207.52	2612.31	1273.3	871.811	1924.81	938.476	1424.7	65.97	486.308	1342.75	1203.53	590.993	1174.88	754.081	105.303	603.375	399.2	673.172	1972.01	1727.65	36011.7	249.727	922.888	1467.93	213.904
0.79_219.0974m/z	219.097	0.786933	pos	gamma-Glutamylalanine	HMDB0006248	Organic acids and derivatives	Carboxylic acids and derivatives	Amino acids, peptides, and analogues	C03740	50.6	58.2	M+H	C8H14N2O5	-0.453245	26684.4	26870.6	26812	27381	27418.7	26829.9	28236.3	28175.7	28643.6	27728.2	26488.7	28475	34990.9	44904.4	29244.6	43860.3	37081.8	35945.3	35160.4	32470.8	46401.9	26600.2	35140.5	37920	23687.2	41452.2	31003.2	45540.9	25065.5	26864.6	20721	19635	39085.6	29643.1	49097.3
6.61_505.1480m/z	505.148	6.60702	neg	Oxytetracycline	HMDB0014733	Phenylpropanoids and polyketides	Tetracyclines	Unclassified	C06624	50.6	78.7	M+FA-H	C22H24N2O9	3.52949	1446.53	1513.25	1292.32	1491.76	1393.16	1601.54	1327.26	1445.76	1154.17	1341.94	1423.23	1450.73	498.75	1528.33	1372.57	387.135	6051.84	374.266	17868.3	895.219	676.537	1200.09	321.755	1723.12	576.695	1034.14	1768.04	774.211	251.878	406.348	584.336	1010.81	3985.94	1002.08	1442.48
12.66_279.2318m/z	279.232	12.6649	pos	13S-hydroxyoctadecadienoic acid	HMDB0004667	Unclassified	Unclassified	Unclassified		50.5	59.5	M+H-H2O	C18H32O3	-0.218158	25056.5	26152.8	23084.9	28325.2	23469.6	18507.7	21103.2	25070.7	20393.4	22891.1	29658	22800.6	33611.8	22460.2	21443.4	122152	14082	11069.4	26118	22972.8	21443.1	39665.6	8115.33	20747.7	18267.7	20295.6	42058.8	12924.1	17901.9	17256.6	12641.5	16065.2	28230.9	43820.9	14016.7
2.46_219.1338m/z	219.134	2.45783	pos	Serylisoleucine	HMDB0029042	Organic acids and derivatives	Carboxylic acids and derivatives	Amino acids, peptides, and analogues		50.5	58.7	M+H	C9H18N2O4	-0.468859	6248.09	5405.16	5597.83	6143.43	5764.62	5681.04	6048.14	5572.57	5900.36	5109.25	5514.14	5850.55	10485.5	4269.16	5504.56	9318.59	10574.6	7633.52	7529.62	8436.26	10227.4	10196.9	7385.71	7666.19	12990.1	6420.31	16667.5	7200.56	15502.2	9391.23	6336.74	1365.8	11167.2	5412.33	10266
8.53_499.2970n	517.331	8.53412	pos	Tauroursodeoxycholic acid	HMDB0000874	Lipids and lipid-like molecules	Steroids and steroid derivatives	Bile acids, alcohols and derivatives		50.5	62.2	M+H-H2O, M+K, M+NH4, M+Na, M+H	C26H45NO6S	0.459157	25718	23619.5	21777.3	22022.4	23696.5	23949	23224.5	24807.2	24233.6	23269.6	23526.4	23737.9	8176.26	49108.1	7621.88	9422.09	12878.1	2936.63	30719.3	33106.9	7398.53	11842.8	9863.3	3473.42	1668.05	34769.4	22007	4872.74	123880	68947.7	2663.79	6043.58	4897.51	34816.8	30417.4
3.35_247.1286m/z	247.129	3.34592	pos	Isoleucyl-Aspartate	HMDB0028903	Organic acids and derivatives	Carboxylic acids and derivatives	Amino acids, peptides, and analogues		50.4	58.9	M+H	C10H18N2O5	-0.892658	4316.28	3774.9	3530.93	3890.08	3849.24	3631.49	3972.55	3930.94	3719.76	3712.12	3871.93	3951.35	21122.7	4012.91	2966.86	1474.27	1937.63	5425.26	1226.55	5427.84	1793.54	7734.24	2482.25	2127.84	1466.35	3469.88	1894.14	1578.39	2690.08	2347.73	4321.1	859.09	3106.39	17185.4	1478.92
5.59_255.0878m/z	255.088	5.58857	neg	Sinapyl alcohol	HMDB0013070	Benzenoids	Phenols	Methoxyphenols	C02325	50.4	54.9	M+FA-H	C11H14O4	1.78368	93175.4	90247.4	93786.2	89821.4	90816.5	86088.8	93627	92975.8	91641.6	91950.2	91145.1	91629.3	15504.3	113694	54074.9	25419.2	26855.3	39598.9	14429.6	77572.4	106834	148214	201435	9462.09	34274.5	35195.9	57450.4	28337.8	46630.1	96262	453055	41003.2	282841	20011	30819.2
1.63_251.1040m/z	251.104	1.63195	neg	Serylphenylalanine	HMDB0029046	Organic acids and derivatives	Carboxylic acids and derivatives	Amino acids, peptides, and analogues		50.3	56.1	M-H	C12H16N2O4	1.09251	5749.71	5275.58	5541.02	5419.25	5476.45	5345.04	5410.77	5742.47	5597.59	5363.21	5649.74	5605.81	5357.16	3305.68	4130.43	2666.83	2996.79	4958	5275.04	5080.9	6773.94	8770.94	4116.21	5468.12	5975.18	3092.8	3630.94	4442.79	3983.28	6404.45	4153.15	533.463	4496.15	4910.26	12911.1
10.32_316.3209m/z	316.321	10.3173	pos	Nonadecanoic acid	HMDB0000772	Lipids and lipid-like molecules	Fatty Acyls	Fatty acids and conjugates	C16535	50.3	55.8	M+NH4	C19H38O2	-0.246184	152456	143867	142160	144181	147080	150565	149073	148719	146893	141525	144501	149499	109460	73441.7	95343.6	55329.8	75284	78043.6	128019	57703.2	80704	72002.4	74692.7	73307	81103.9	81939.2	78543	47963	65214	65820.9	88385.2	71971.1	62203.5	60748.6	53731.5
11.09_311.2235m/z	311.223	11.0948	neg	9,12,13-TriHOME	HMDB0004708	Lipids and lipid-like molecules	Fatty Acyls	Fatty acids and conjugates	C14833	50.3	58.4	M-H2O-H	C18H34O5	2.0315	56347.4	56140.1	58980.7	59341.6	57906.5	58813.4	58271	59873.9	56546.8	60077.4	58089.6	60311.9	27353.7	30803.6	43753.7	46651.4	34734.2	27053.3	32302.6	55272.3	84437.8	75691.4	30391.6	27810.9	50465.4	42112.4	151180	55116.4	32756.4	29679.6	27544.6	48041.6	59692.2	82976.9	52824.5
5.38_195.0527n	194.045	5.38023	neg	Dopaquinone	HMDB0001229	Organic acids and derivatives	Carboxylic acids and derivatives	Amino acids, peptides, and analogues	C00822	50.3	55.5	M-H, 2M-H	C9H9NO4	-2.21289	14223.9	13929.7	14062	14321.2	14032.8	14220.9	13706.3	14232.5	13249.9	14837.6	14299.6	14295.1	731.758	40238.6	2142.8	679.322	4065.37	718.719	741.41	517524	2395.75	2392.46	3143.6	65884	4402.11	1597.74	560.45	1360.89	14741.6	4837.05	1168.65	662.885	4485.43	6534.98	2696.85
1.47_212.0917m/z	212.092	1.47223	pos	3-Methoxytyrosine	HMDB0001434	Organic acids and derivatives	Carboxylic acids and derivatives	Amino acids, peptides, and analogues		50.2	56.7	M+H	C10H13NO4	-0.22207	6017.37	5558.14	5308.97	5750	5659.17	5871.75	5416.41	5628.3	6097.82	5670.61	5432.37	5614.38	3202.5	6562.44	6290.38	5894.36	5126	3124.13	5712.02	6964.17	6645.01	5317.3	5430.4	6554.19	4204.43	3929.79	9257.27	5485.79	8068.49	3848.08	13942.9	6968.16	6399.58	5117.67	4183.17
4.06_181.0500m/z	181.05	4.06258	neg	3-(3-Hydroxyphenyl)-3-hydroxypropanoic acid	HMDB0002643	Phenylpropanoids and polyketides	Phenylpropanoic acids	Unclassified		50.2	56.3	M-H	C9H10O4	-3.30742	30617.7	31331.2	31586	31876.7	31164.7	30647.6	31850.1	31434.6	30979.3	32370.9	31092.6	30939	35960.9	40415.6	15582.1	24143.6	22608.4	23683.5	19431.2	39304.8	22676.4	25346.2	17913.1	34134.2	23472.7	23474.2	53746.6	35720.9	36778.3	24905.2	33625.1	23632	26389.9	39251.4	33008.8
9.52_372.2663n	373.274	9.51867	pos	Cervonoyl ethanolamide	HMDB0013627	Lipids and lipid-like molecules	Fatty Acyls	Fatty acid esters	C13828	50.2	55.7	M+H-H2O, M+H	C24H36O3	-0.314966	69121.2	65955.9	63354.9	67945.1	68078.5	68484.7	71261	69638.5	69058.8	67043	67026.5	70587.2	88081.1	146602	166860	6554.72	5521.64	9705.89	23419.5	18774.1	12242.3	6337.41	13579.2	4460.54	8535.06	19712.3	2696.54	27697.3	77039.7	67810.9	18013.2	142616	15322.9	546775	11100
1.08_204.1230m/z	204.123	1.07638	pos	L-Acetylcarnitine	HMDB0000201	Lipids and lipid-like molecules	Fatty Acyls	Fatty acid esters	C02571	50.1	52.2	M+H	C9H17NO4	-0.182859	357670	328809	341269	321806	345979	363212	371549	324902	366997	322854	325719	377197	351009	274675	386856	314371	276666	306499	445905	228196	155361	363196	235890	328369	572607	150454	420673	211145	248372	352825	569325	190558	417004	673662	210320
10.92_294.2427m/z	294.243	10.9231	pos	Stearidonic acid	HMDB0006547	Lipids and lipid-like molecules	Fatty Acyls	Lineolic acids and derivatives	C16300	50.1	57.2	M+NH4	C18H28O2	-0.13496	13653.5	12863	12342.5	13010.1	12596.4	11070.1	13340.2	11591	11412	13352.2	13126.9	12228.6	21766.9	19429.3	11817.3	19826.2	15498.6	17070.7	8811.44	13730.1	1355.31	19309	25115.4	1103.72	2671.67	17706.3	17729.8	2726.97	20235.7	1348.4	1560.5	15883	24237.9	16339.3	12102
4.73_315.1092m/z	315.109	4.73437	neg	Isopropylmaleate	HMDB0012241	Lipids and lipid-like molecules	Fatty Acyls	Fatty acids and conjugates	C02631	50.1	55	2M-H	C7H10O4	2.22406	811.912	975.897	973.029	937.418	945.952	964.8	993.145	936.741	994.745	953.39	933.19	977.276	965.229	1262.47	862.436	1327.2	1007.32	821.245	1009.88	2701.65	1454.18	488.427	1308.43	2383.39	1193.82	1781.46	433.558	489.739	349.509	436.828	607.617	438.704	3284.96	561.624	562.928
5.09_341.0884m/z	341.088	5.09432	neg	3-Methoxy-4-hydroxyphenylglycol glucuronide	HMDB0000496	Organic oxygen compounds	Organooxygen compounds	Carbohydrates and carbohydrate conjugates	C03033	50.1	56.9	M-H2O-H	C15H20O10	1.54945	616.798	648.084	604.338	672.177	648.26	626.4	656.283	670.877	561.544	700.582	790.7	696.354	21.0612	28.0909	42.8633	3.08093e-08	3.08093e-08	27.9101	3.08093e-08	91.1991	3.08093e-08	3.08093e-08	3.08093e-08	13.0137	3.08093e-08	21.7955	50.0606	34.6338	14.7432	8.89162	98.3578	3.08093e-08	10.5932	4.27706	52.109
0.62_130.0864m/z	130.086	0.619233	pos	Pipecolic acid	HMDB0000070	Organic acids and derivatives	Carboxylic acids and derivatives	Amino acids, peptides, and analogues	C00408	50	53	M+H	C6H11NO2	1.11085	73050.2	78846.6	80579.4	81500.8	82283.7	82095	86654	83527.3	87486.7	82888.5	88871.8	81368	94029.3	79814.5	85430.4	112335	69062.8	119342	70307.5	113628	86270.3	104218	85815.3	92041	92399.9	102805	71942.2	96205.4	86182.9	96478.9	83968.2	68236.2	83580.9	131282	111900
0.73_193.0348m/z	193.035	0.732867	neg	D-Glucuronic acid	HMDB0000127	Organic oxygen compounds	Organooxygen compounds	Carbohydrates and carbohydrate conjugates	C00191	50	60.6	M-H	C6H10O7	-2.94354	13944.9	15640.8	17726.8	16744.3	15926.8	15018.7	15677.1	14877.9	16386.1	15520.3	15115.1	15760.4	20289.4	25209.4	21737	14610.6	23464.3	17513.4	23861.9	58689.3	27261.8	27180.1	17207.7	23090.3	12154.1	15422.2	32791.6	17576.7	19431.3	22042.5	108357	20688.1	19179.7	30096.1	21072.8
0.80_191.0192m/z	191.019	0.804633	neg	Oxoglutaric acid	HMDB0000208	Organic acids and derivatives	Keto acids and derivatives	Gamma-keto acids and derivatives	C00026	50	54.8	M+FA-H	C5H6O5	-3.59271	345121	259331	357887	287548	298347	286236	304834	308717	299861	303741	308921	283235	121006	215926	163822	134976	208164	165567	359517	180616	128360	135287	151688	254187	238585	160107	553762	179866	193351	181720	276205	143657	193420	240973	231142
12.63_379.2841m/z	379.284	12.6335	pos	2-Arachidonylglycerol	HMDB0004666	Lipids and lipid-like molecules	Endocannabinoids	Unclassified	C13856	50	58.6	M+H	C23H38O4	-0.47111	5521.08	6159.46	4633.2	6408	5799.26	4216.78	6885.48	2983.02	6945.05	5765.7	8677.08	6503.07	15455.7	867.649	2930.93	7937.32	3758.16	48024.2	5724.5	1794.68	2398.8	3481.23	1647.85	2448.41	1638.79	6801.64	4026.67	3721.04	2417.16	4244.19	1365.48	7779.85	23917.4	25446.2	3115.67
6.34_286.2296n	287.237	6.34097	pos	9-cis-Retinol	HMDB0006217	Lipids and lipid-like molecules	Prenol lipids	Retinoids	C16682	50	56.3	M+H-H2O, M+H	C20H30O	-0.270483	944.728	905.766	798.774	675.601	824.198	889.955	731.554	895.03	827.2	768.142	761.083	812.373	155.97	69.0824	95.1918	3.08093e-08	3.08093e-08	50.9655	3.08093e-08	3.08093e-08	3.08093e-08	3.08093e-08	3.08093e-08	3.08093e-08	3.08093e-08	765.969	43.2923	119.552	30.4425	3.08093e-08	2767.37	3.08093e-08	3.08093e-08	614.756	127.153
0.69_174.1117n	175.119	0.689333	pos	L-Arginine	HMDB0000517	Organic acids and derivatives	Carboxylic acids and derivatives	Amino acids, peptides, and analogues	C00062	49.9	57	M+H, M+K	C6H14N4O2	0.104888	299080	302181	369657	323173	329996	330541	328054	332970	348071	318057	337582	341611	217365	307310	293145	290566	248289	388308	427463	386131	262574	380905	246957	354687	460725	348964	313617	176040	336203	356379	299529	340750	187956	340163	401385
11.23_267.1719m/z	267.172	11.232	pos	Myristic acid	HMDB0000806	Lipids and lipid-like molecules	Fatty Acyls	Fatty acids and conjugates	C06424	49.9	57.4	M+K	C14H28O2	-1.03516	6957.84	5302.12	5448.72	4939.69	5099.75	4771.69	4459.26	5047.89	4057.09	5064.85	5770.59	5155.25	6303.31	8556.82	10124.5	7757.78	8965.33	9167.86	6206.95	7455.59	8559.1	7092.19	9869.05	8960.12	9746.43	6729.83	7393.1	7334.87	9583.25	8180.77	8056.52	9464.59	4936.46	7398.78	7261.8
6.16_299.1044m/z	299.104	6.15837	neg	10-Hydroxycarbazepine	HMDB0060676	Organoheterocyclic compounds	Benzazepines	Dibenzazepines	C07493	49.9	58.2	M+FA-H	C15H14N2O2	2.57804	1234.45	1715.12	1343.95	1368.62	1500.78	1665.85	1514.65	1473.29	1594.82	1625.41	1606.44	1620.71	2082.77	1363.51	1083.72	1282.46	1805.92	796.711	1318.58	2770.48	888.229	1330.2	1546.29	1879.87	2486.57	1188.33	4431.55	2585.06	1628.34	1326.99	1231.97	1468.15	3215.29	380.888	1431.62
0.76_174.1004n	175.108	0.758833	pos	N-Acetylornithine	HMDB0003357	Organic acids and derivatives	Carboxylic acids and derivatives	Amino acids, peptides, and analogues	C00437	49.8	52.6	M+H, M+K, M+Na	C7H14N2O3	-0.15453	63080.2	55889.6	57866.6	55116.9	59026.3	60617.2	63449	56189.2	59192.5	58593.2	59390.7	57540.9	24673.8	18584.9	83466.8	15239.4	38815.3	34797	46440.2	498235	18239.2	20790.4	26558.9	33864	14482.6	21850.1	42866.5	19225.6	28144.2	42606.3	411935	147825	165567	120706	218283
4.41_338.0889m/z	338.089	4.40685	neg	6-Hydroxy-5-methoxyindole glucuronide	HMDB0010362	Organic oxygen compounds	Organooxygen compounds	Carbohydrates and carbohydrate conjugates	C03033	49.8	59.9	M-H	C15H17NO8	2.36886	1013.28	1125.87	1045.41	1085.54	1053.8	1178.13	992.209	1005.67	986.897	946.185	1310.9	1020.46	1134.15	452.726	551.661	1714.03	585.56	244.12	544.207	2121.24	1082.27	1972.18	114.603	1282.17	99.3375	648.32	652.82	1200.05	2614.73	119.68	6214.38	439.81	690.806	277.205	634.386
4.46_261.0079m/z	261.008	4.45873	neg	3-hydroxy-3-(3-hydroxyphenyl)propanoic acid-O-sulphate	HMDB0059967	Organic acids and derivatives	Hydroxy acids and derivatives	Beta hydroxy acids and derivatives		49.7	57.4	M-H	C9H10O7S	1.77461	5174.9	5170.21	5560.3	5565.41	5354.68	5514.63	5409.09	5086.2	5553.04	5160.57	5507.52	5443.6	2554.78	3427.12	13335.3	3707.01	15783.4	391.032	7585.81	2329.04	4313.23	5630.52	6046.41	3642.9	930.485	1167.88	5122.61	1801.84	1211.97	18479.6	32353.7	10451.1	1851.03	7201.64	2036.86
4.85_383.0993m/z	383.099	4.85295	neg	4-Hydroxy-5-(3',4'-dihydroxyphenyl)-valeric acid-O-glucuronide	HMDB0059971	Organic oxygen compounds	Organooxygen compounds	Carbohydrates and carbohydrate conjugates		49.7	54.6	M-H2O-H	C17H22O11	2.21907	1289.17	1289.19	1411.03	1181.37	1342.27	1240.89	1282.21	1458.52	1445.38	1421.01	1319.24	1384.89	1767.72	28.5024	78.1089	3.08093e-08	4645.97	186.919	3.08093e-08	13.688	3.08093e-08	0.096173	50.3886	3.08093e-08	3.08093e-08	3.08093e-08	54.2577	301.276	4767.3	151.944	389.095	3.08093e-08	197.07	964.583	3993.19
5.03_250.0724m/z	250.072	5.02542	neg	Cinnamoylglycine	HMDB0011621	Organic acids and derivatives	Carboxylic acids and derivatives	Amino acids, peptides, and analogues		49.7	52.8	M+FA-H	C11H11NO3	1.47027	722.446	796.374	721.603	638.724	721.154	692.888	723.33	722.715	753.857	836.681	728.95	675.406	266.485	354.96	563.785	525.758	3233.01	23.2538	1325.61	490.186	1699.98	903.173	825.931	527.914	42.5151	279.759	440.492	144.318	454.075	749.641	5858.86	621.396	256.279	920.255	376.581
6.57_415.1258m/z	415.126	6.57227	neg	4-Hydroxy-5-(phenyl)-valeric acid-O-glucuronide	HMDB0059980	Organic oxygen compounds	Organooxygen compounds	Carbohydrates and carbohydrate conjugates		49.7	56.2	M+FA-H	C17H22O9	3.20688	1005.29	1061.67	1057.92	1053.97	1072.1	1186.21	1041.53	1070.24	1184.75	919.462	1207.66	1193.85	141.129	2933.75	250.827	170.046	3.08093e-08	1450.8	46.6671	536.64	609.282	39.6597	423.709	8.23263	169.395	291.823	116.569	3.08093e-08	329.383	1079.61	18662.1	52.4954	5815.41	1323.63	103.925
14.05_282.2557n	283.263	14.0527	pos	Vaccenic acid	HMDB0003231	Lipids and lipid-like molecules	Fatty Acyls	Fatty acids and conjugates	C08367	49.6	56.2	M+H-H2O, M+H	C18H34O2	-0.642392	6163.53	8600.28	9874.9	8585.43	8141.35	7747.91	8215.87	8349.65	7168.97	7931.89	7248.59	8317.04	12935.3	4737.45	3874.19	83390.9	3059.83	5034.26	13476.7	3277.02	1436.51	13634.1	2881.23	4516.02	6659.06	2569.13	12655.4	4039.1	4339.07	5457.88	6149.88	7761.73	7884.51	15671.1	8965.39
3.23_232.1543m/z	232.154	3.22647	pos	Butyrylcarnitine	HMDB0002013	Lipids and lipid-like molecules	Fatty Acyls	Fatty acid esters	C02862	49.6	51.5	M+H	C11H21NO4	-0.244646	31574.3	27975.2	27721.8	29517.3	29860	29960.5	32167.8	29270	31912.5	29013.5	28890.8	30571.1	28437.5	32872.6	25229.4	34755.8	24318.8	25902.7	26736.7	32284.7	27251.2	25298.6	23462.2	28262.9	25711.2	18543	29135.7	24728.2	23633.5	37449	31412.5	16012.1	29459.8	46503	27398.9
4.65_258.9923m/z	258.992	4.64823	neg	Caffeic acid 3-sulfate	HMDB0041706	Phenylpropanoids and polyketides	Cinnamic acids and derivatives	Hydroxycinnamic acids and derivatives		49.6	58.8	M-H	C9H8O7S	1.84962	747.944	792.05	769.337	797.154	762.907	795.688	772.819	718.61	698.893	814.149	774.91	764.91	669.606	2745.79	879.644	229.452	514.336	97.9586	671.543	263.183	4628.62	1211.17	164.142	200.017	3.08093e-08	468.276	767.399	188.86	736.7	427.884	399.54	2301.16	60.96	1212.91	306.272
9.97_288.2452n	271.242	9.96673	pos	Abietinol	HMDB0034736	Lipids and lipid-like molecules	Prenol lipids	Diterpenoids	C11882	49.6	52.7	M+H-H2O, M+H	C20H32O	-0.245615	16557	15714.5	14890	15148.4	15733	15931.5	15547.5	15609.1	15922.4	16314.1	14587.8	16201.9	128556	37754.5	7634.64	4434.85	2463.29	2237.39	754.725	3195.57	28667.9	1904.59	94892.3	26004.3	906.391	4330	156411	27445.9	4392.5	21819.6	7290.19	3763.79	1852.42	13778.1	65813.1
4.01_204.0895n	203.082	4.01068	neg	L-Tryptophan	HMDB0000929	Organoheterocyclic compounds	Indoles and derivatives	Indolyl carboxylic acids and derivatives	C00078	49.5	50.6	M-H, 2M-H	C11H12N2O2	-1.85131	26584.8	29769	25421.7	27684.9	27480	26535.6	29862.3	27286.7	27810.5	28133.3	29467.4	27076	16915	29036.6	16905.4	10650.9	16208	18904.5	7596.95	13631.7	14998.9	11563.5	24586.6	14425	23354.5	34921.1	12516.2	24421.2	16605.5	27044.3	10982.4	9321.14	24737.3	13442.3	31394.4
4.15_205.0714m/z	205.071	4.14788	neg	Pimelic acid	HMDB0000857	Lipids and lipid-like molecules	Fatty Acyls	Fatty acids and conjugates	C02656	49.5	52.5	M+FA-H	C7H12O4	-2.45427	1737.55	1790.34	1760.78	1885.01	1790.17	1669.09	1859.99	1743.86	1841.12	1686.34	1890.65	1980.03	34.9642	4012.01	2953.95	266.549	478.736	1115.23	542.776	478.239	3448.9	1284.2	517.148	1171.75	259.535	1730.09	4232.73	231.403	6028.61	757.202	260.428	397.964	355.828	26.0625	142.918
4.57_134.0602m/z	134.06	4.5686	pos	Dopamine quinone	HMDB0012219	Organic oxygen compounds	Organooxygen compounds	Carbonyl compounds	C17755	49.5	54	M+H-H2O	C8H9NO2	1.11369	4473.99	4380.09	4443.35	4486.03	4440.55	4328.63	4352.04	4884.69	4414.51	4305.59	4017.7	4552.58	2896.77	8474.8	2776.98	6426.82	4003.75	9336	1871.9	4779.77	2195.82	2291.41	3448.13	6633.94	4812.99	1554.24	3992.03	4675.5	4529.54	2187.32	14083	4068.55	6872.91	11803	2097.61
4.82_122.0967m/z	122.097	4.81873	pos	1-Phenylethylamine	HMDB0002017	Organic nitrogen compounds	Organonitrogen compounds	Amines	C02455	49.5	52.5	M+H	C8H11N	1.91402	211721	221011	218040	217490	220007	223821	227286	217927	233352	223352	215194	219678	228122	250027	299287	323371	275154	292306	256152	235744	269263	230102	290859	243366	254117	270649	243986	248560	269425	266576	254384	294165	246302	259122	266652
11.49_302.2244n	303.232	11.4861	pos	Eicosapentaenoic acid	HMDB0001999	Lipids and lipid-like molecules	Fatty Acyls	Fatty acids and conjugates	C06428	49.4	51.5	M+H-H2O, M+H	C20H30O2	-0.538893	68985	67325.5	61070.6	64466.3	63022	54934.8	58757.8	65185.4	60526	61865	62426.4	62620.2	72398.8	16586.1	122940	17477.2	112079	43142	66988.2	47495.3	121883	95294.8	91644.2	105284	65501.8	75125.1	76495.2	93538.1	66345	24392.2	186410	118876	50157.6	32439.7	11909
2.00_191.0582n	209.092	1.99737	pos	5-Phenyl-1,3-oxazinane-2,4-dione	HMDB0060400	Benzenoids	Benzene and substituted derivatives	Unclassified	C16596	49.4	49.5	M+H, M+NH4	C10H9NO3	-0.32184	119580	106530	101833	105121	109108	108121	112875	109424	109039	105672	106970	112453	78027.7	175318	120564	89949.9	127428	82517.4	67071.4	107182	78868.5	63687.4	118269	154937	76930.4	100988	140645	80679.3	120567	110191	151440	55465.5	109437	107695	94630.1
5.63_205.0740n	206.081	5.62568	pos	5-Methoxyindoleacetate	HMDB0004096	Organoheterocyclic compounds	Indoles and derivatives	Indolyl carboxylic acids and derivatives	C05660	49.4	50.2	M+H-H2O, M+H	C11H11NO3	0.404982	23257	22527.1	23620.7	23029.2	23737.2	24060.9	24545.5	24307.8	24555.8	22981.4	23387.2	24364.2	24104.3	62291.6	17296.9	32821	17165.8	23088.1	15523.7	27224.1	15640.7	16486.8	22695.5	33163.1	14983.6	20445.2	26651.2	18029.9	26416.2	27316	38847.2	8773.67	25288.1	29480	18558.7
8.18_286.2295n	269.226	8.18153	pos	Vitamin A	HMDB0000305	Lipids and lipid-like molecules	Prenol lipids	Retinoids	C17276	49.4	54.3	M+H-H2O, M+H	C20H30O	-0.437888	2890.15	2599.45	2326.85	2623.13	2657.75	2520.56	2834.19	2772.74	2681.97	2707.41	2545.98	2603.01	7368.8	2741.16	16110	4853	50.4913	3.08093e-08	321.094	3.08093e-08	1204.32	599.723	2831.22	373.848	157.263	494.654	4500.77	5334.18	261.299	504.195	4701.65	883.667	229.022	2292.31	5277.9
9.37_512.2700m/z	512.27	9.36857	neg	Sulfolithocholylglycine	HMDB0002639	Lipids and lipid-like molecules	Steroids and steroid derivatives	Bile acids, alcohols and derivatives	C11301	49.4	56.7	M-H	C26H43NO7S	2.40005	161550	166104	162542	164804	163012	163391	162395	165813	162772	167342	165686	163695	1069.79	2138.21	13737.1	74625.3	43669.7	250107	114025	128148	1370.23	389807	84066.8	44378.3	167665	4139.49	287466	572358	129297	1099.25	13055.1	23121.2	272209	531252	13310.3
4.92_329.0884m/z	329.088	4.92188	neg	p-Cresol glucuronide	HMDB0011686	Organic oxygen compounds	Organooxygen compounds	Carbohydrates and carbohydrate conjugates		49.3	53.6	M+FA-H	C13H16O7	2.20643	320.603	241.237	284.392	279.586	262.285	266.407	238.585	282.154	259.367	254.451	263.159	240.427	116.09	23.5051	31.2158	132.03	991.887	52.2914	87.3111	3.08093e-08	108.217	3.08093e-08	146.894	187.519	3.08093e-08	3.08093e-08	3.08093e-08	3.08093e-08	424.829	100.357	690.13	3.08093e-08	0.761274	1254.88	3.08093e-08
1.13_164.0474n	182.081	1.13195	pos	m-Coumaric acid	HMDB0001713	Phenylpropanoids and polyketides	Cinnamic acids and derivatives	Hydroxycinnamic acids and derivatives	C12621	49.2	53.2	M+H, M+NH4, M+H-H2O	C9H8O3	0.127567	2.06889e+06	1.88144e+06	1.78421e+06	1.93772e+06	1.90824e+06	1.94078e+06	2.02317e+06	1.85957e+06	1.89947e+06	1.80594e+06	1.78679e+06	1.91703e+06	1.6596e+06	2.37203e+06	1.81902e+06	2.11022e+06	1.67993e+06	1.81844e+06	1.23891e+06	2.30706e+06	2.13688e+06	1.55093e+06	1.89615e+06	1.83386e+06	1.78052e+06	2.232e+06	1.75141e+06	2.08884e+06	2.56587e+06	1.84394e+06	1.40074e+06	1.26663e+06	1.74043e+06	2.11886e+06	2.63509e+06
6.40_527.2512m/z	527.251	6.39973	neg	11-beta-Hydroxyandrosterone-3-glucuronide	HMDB0010351	Organoheterocyclic compounds	Indoles and derivatives	Hydroxyindoles	C05643	49.2	55.7	M+FA-H	C25H38O9	2.91269	722.075	619.496	791.169	746.868	661.845	759.11	688.928	651.634	653.942	677.111	533.596	626.326	3.08093e-08	490.694	579.008	3.08093e-08	487.586	3.08093e-08	213.036	3.08093e-08	3.08093e-08	59.8104	3.08093e-08	154.61	3.08093e-08	3.08093e-08	88.2206	258.934	3.08093e-08	3.08093e-08	3.08093e-08	1340.84	9066.86	67.1484	3.08093e-08
7.80_777.6937m/z	777.694	7.7954	pos	Thyroxine	HMDB0000248	Organic acids and derivatives	Carboxylic acids and derivatives	Amino acids, peptides, and analogues	C01829	49.2	50.2	M+H	C15H11I4NO4	-0.384736	31115.2	28371.9	29096.3	29632.6	29356.1	29710.3	29640	28208.4	29293.5	28551.8	27950.5	30683.6	25484.5	21773.3	25912.5	30640.6	27727.7	20628.1	35398.8	19718.4	26364.4	28470.4	28568.9	33815.5	32669.8	30404.7	33933.8	22104	28320.9	27721.6	34178.8	27776.7	32382.3	35700.7	20138.7
0.63_156.0768m/z	156.077	0.63305	pos	L-Histidine	HMDB0000177	Organic acids and derivatives	Carboxylic acids and derivatives	Amino acids, peptides, and analogues	C00135	49.1	53.3	M+H	C6H9N3O2	0.268942	85188	84006.1	85905.4	84353.1	90462.8	82721	91679.8	89389.1	96911.2	102917	106039	91161.9	96432.4	99387.6	100082	174958	92778.3	98429.7	69403.3	122211	120588	81581.7	103042	85356.7	100651	115464	80821.7	113132	110471	96024.4	92451	68666.3	98494.8	115756	124191
4.90_401.1098m/z	401.11	4.90458	neg	4-Hydroxy-5-(3',5'-dihydroxyphenyl)-valeric acid-O-glucuronide	HMDB0059973	Organic oxygen compounds	Organooxygen compounds	Carbohydrates and carbohydrate conjugates		49.1	50.3	M-H	C17H22O11	2.23835	5727.7	5551.41	6040.84	5856.56	5682.6	5616.45	5743.55	5713.4	5372.71	5913.67	5672.1	5657.34	95.8656	175.598	862.778	109.851	475.233	3.08093e-08	327.397	58.8595	95.1781	119.293	609.032	107.731	3.08093e-08	3.08093e-08	411.445	27.1827	81.5227	149.205	1444.59	74.6875	330.694	1698.61	216.68
5.11_350.0889m/z	350.089	5.11137	neg	Indole-3-acetic-acid-O-glucuronide	HMDB0060001	Organic oxygen compounds	Organooxygen compounds	Carbohydrates and carbohydrate conjugates		49.1	54.6	M-H	C16H17NO8	2.26215	584.073	653.665	640.344	644.929	628.626	710.667	676.191	673.78	578.707	571.399	595.024	610.815	992.087	1315.59	96.9686	3.08093e-08	369.842	50.7349	195.271	421.054	62.9479	185.618	352.226	3.08093e-08	3.08093e-08	39.8203	157.025	96.0522	367.436	1884.13	11946.8	28.6731	591.263	485.217	213.281
5.48_289.0394m/z	289.039	5.4845	neg	4-phenylbutanic acid-O-sulphate	HMDB0059983	Benzenoids	Benzene and substituted derivatives	Unclassified		49.1	54	M+FA-H	C10H12O5S	2.76659	522.464	476.405	468.618	568.249	484.16	460.342	452.246	470.827	466.944	530.605	428.423	524.122	145.851	347.501	101.949	82.566	979.573	9.75706	222.967	552	65.0609	145.261	183.577	89.3203	381.277	3.08093e-08	314.718	3.08093e-08	372.324	280.531	781.574	92.7277	378.454	21649	24.6092
5.62_205.0736n	204.066	5.62285	neg	Indolelactic acid	HMDB0000671	Organoheterocyclic compounds	Indoles and derivatives	Indolyl carboxylic acids and derivatives	C02043	49.1	49.2	M-H, 2M-H, M-H2O-H	C11H11NO3	-1.63743	52114.9	51434.6	53803	52518.4	52005.9	50014.7	53150.5	52211.3	50392.3	53681.5	52142.2	52536.5	48732.4	117790	32280.6	26438.2	28479	43840.8	30986.3	49874.5	28425	32870	43587.4	64511.6	26046.9	39796.1	54226.4	39697.8	51966	56815.6	81923.2	16484.9	46952.3	55155.9	37987
5.85_365.0884m/z	365.088	5.84737	neg	5-(3',5'-Dihydroxyphenyl)-gamma-valerolactone 3-O-glucuronide	HMDB0041693	Organic oxygen compounds	Organooxygen compounds	Carbohydrates and carbohydrate conjugates		49.1	51.4	M-H2O-H	C17H20O10	1.603	213.934	87.6598	130.087	125.222	118.535	111.748	117.604	98.1188	68.6915	157.298	139.8	117.533	3.08093e-08	3.08093e-08	3.08093e-08	3.08093e-08	13.1184	3.08093e-08	3.08093e-08	184.023	3.08093e-08	473.805	3.08093e-08	3.08093e-08	3.08093e-08	72.4323	3.08093e-08	259.159	116.461	3.08093e-08	3.08093e-08	1605.5	124.888	186.039	3.08093e-08
9.82_267.1244m/z	267.124	9.81647	neg	1-Hydroxyibuprofen	HMDB0060565	Phenylpropanoids and polyketides	Phenylpropanoic acids	Unclassified		49.1	51	M+FA-H	C13H18O3	2.79829	187739	190791	193258	188114	192522	193208	191544	196914	198049	201953	195781	194278	107589	441826	147334	110697	103967	179931	137221	196670	227521	162560	137545	158275	38650.1	126276	244719	107650	159841	293047	275274	170814	175605	221708	76873.6
1.07_191.0192m/z	191.019	1.0734	neg	3-Oxoglutaric acid	HMDB0013701	Organic acids and derivatives	Keto acids and derivatives	Short-chain keto acids and derivatives		49	50.4	M+FA-H	C5H6O5	-3.88987	373247	354958	357140	353216	346661	346939	338168	329440	340804	352258	326872	343968	195349	274018	177963	164858	263834	192318	599567	241839	149436	263261	172495	284718	309597	198501	697344	200043	222503	222516	318529	245067	240924	398815	178101
4.60_303.0186m/z	303.019	4.59653	neg	5-(3',4',5'-Trihydroxyphenyl)-gamma-valerolactone-3'-O-sulphate	HMDB0059985	Organic acids and derivatives	Organic sulfuric acids and derivatives	Arylsulfates		49	56.4	M-H	C11H12O8S	1.87556	530.307	512.751	506.717	496.526	515.726	550.715	501.454	535.149	476.129	538.341	503.786	564.501	209.84	117.931	209.683	51.5807	456.934	12.1338	252.628	190.927	398.184	154.769	3.08093e-08	0.0765317	0.848666	1669.39	255.734	3.08093e-08	181.358	175.75	992.26	180.698	62.7878	929.505	3.08093e-08
0.41_171.1019m/z	171.102	0.407917	neg	9-Oxo-nonanoic acid	HMDB0094711	Lipids and lipid-like molecules	Fatty Acyls	Fatty acids and conjugates	C16322	48.9	51.6	M-H	C9H16O3	-4.40283	30084.8	28894.3	26794.2	29253.5	26342.9	28401.7	23864.6	25921.4	21800.6	22793	17693.8	27294.4	25732.6	28456.7	40916.2	34188.3	31739.1	25235.4	29363.9	25742.7	27307.6	25402.8	30197.9	30343	38992.2	35183.1	29665.4	26334	34106.5	39423.7	29585	32317.6	76944.1	66932.3	59830.3
1.08_245.0767m/z	245.077	1.07638	pos	Pseudouridine	HMDB0000767	Nucleosides, nucleotides, and analogues	Nucleoside and nucleotide analogues	Unclassified	C02067	48.9	49.3	M+H	C9H12N2O6	-0.46904	37009.3	33991.6	33227.9	33520.8	35276	34836.5	39218.6	33511.5	36406.8	38249.3	32692.9	36104.6	31272.6	43636.4	38073.9	46983.4	44251.3	43197.7	35152	40038.8	38728.5	30376.1	40966.9	45064.4	50545.9	33995.6	37262.2	35505.4	41855.6	39350.3	48185.3	39247	32297.4	34648.1	34782.5
4.42_190.0499m/z	190.05	4.41592	pos	4-(2-Aminophenyl)-2,4-dioxobutanoic acid	HMDB0000978	Organic oxygen compounds	Organooxygen compounds	Carbonyl compounds	C01252	48.9	48.1	M+H-H2O	C10H9NO4	0.0559947	5808.61	5517.19	5003.55	5382.98	5407.74	5272.01	5474.77	5641.99	5486.98	5412.75	5123.75	5344.17	3400.87	9852.6	5549.83	4284.48	3112.39	3747.22	3287.9	12244.1	3560.68	6066.6	4885.68	4943.58	2950.98	6221.47	8733.3	3288.28	8850.23	3962.65	14103.4	1875.14	6175.67	5402.48	4286.61
8.07_240.0998n	223.096	8.06578	pos	3-(3,4,5-Trimethoxyphenyl)propanoic acid	HMDB0030254	Phenylpropanoids and polyketides	Phenylpropanoic acids	Unclassified		48.9	46.6	M+H-H2O, M+H	C12H16O5	-0.0693599	153662	152731	150520	149537	154901	155789	158672	157637	158704	151081	151024	156020	35271.7	558405	64750.4	67278.9	55510.6	386394	14664.1	160738	230545	99551.4	80192.6	32449.9	20931.8	24425.9	123784	23308	134047	477250	1.38521e+06	26848.6	448228	72757.2	22469.6
1.10_162.0760m/z	162.076	1.10413	pos	N-methyl-L-glutamic Acid	HMDB0062660	Organic acids and derivatives	Carboxylic acids and derivatives	Amino acids, peptides, and analogues	C01046	48.8	50	M+H	C6H11NO4	-0.314891	6216.18	6320.76	5977.66	6218.74	6453.23	6251.46	7749.22	6196.8	7192.93	6330.62	6290.81	6449.94	8589.69	8681.52	6823.7	6341.44	7583.66	8636.72	5428.21	6906.44	6715.52	8948.33	5976.31	5792.73	6747.8	7376.09	8025.48	5192.86	6584.74	5923.73	10279.8	7385.75	5354.84	7209.66	5294.1
1.15_268.1039m/z	268.104	1.14623	pos	Adenosine	HMDB0000050	Nucleosides, nucleotides, and analogues	Purine nucleosides	Unclassified	C00212	48.8	49.4	M+H	C10H13N5O4	-0.511891	5414.4	4072.99	3698.18	4418.7	4638.01	4098.83	5565.76	4823.81	4658.85	4736.71	4703.89	4544.41	2645.69	2493.29	2345.33	1151.5	1371.09	1645.18	2226.65	2187.97	572.243	2093.35	3120.45	2240.91	3336.89	1487.6	1396.65	1849.19	1044.53	1524.06	2528.99	3737.34	1611.95	1825.05	2010.48
1.24_174.1005n	175.108	1.24018	pos	Glycyl-Valine	HMDB0028854	Organic acids and derivatives	Carboxylic acids and derivatives	Amino acids, peptides, and analogues		48.8	46.9	M+H, M+Na	C7H14N2O3	0.118721	26946.4	23554.5	25770	25138.3	25716.7	27335.2	26750.7	25148.8	27860.4	24681.6	24574.5	25512.1	16285.8	21032.1	48604.3	11119.3	56095.4	16645.8	20966.7	15078	57997.3	51917.9	18182.5	22177.5	14168.9	13733.7	30099	44488.9	15853.6	36093.5	53902.3	17357.4	15629.7	34611.1	20951.4
1.32_294.1545m/z	294.155	1.32293	pos	Arginyl-Proline	HMDB0028717	Organic acids and derivatives	Carboxylic acids and derivatives	Amino acids, peptides, and analogues		48.8	55	M+Na	C11H21N5O3	3.18262	35805.8	32445.4	31564.1	33608.2	33721.6	35201.4	34222.1	33865.6	33251.9	33960.9	34236.8	34111	41994.9	15295.5	30071.2	16620.1	28988.2	96192.2	19301	45469.2	13673.4	23623.4	63384.7	52697.9	23105.8	37031	11496.3	45395.4	21661	34916.6	25017.7	7062.13	39221.8	52227.9	27410.3
12.62_391.2863m/z	391.286	12.6218	neg	Chenodeoxycholic acid	HMDB0000518	Lipids and lipid-like molecules	Steroids and steroid derivatives	Bile acids, alcohols and derivatives	C02528	48.8	52.6	M-H	C24H40O4	2.40009	41629.2	41798.2	41995.8	40245.6	41436.7	45098.6	39055.6	41875.5	39341.7	43214.8	43563.3	40443.3	37959.4	38400.3	24696.9	20579	76188.6	1466.28	87033	62972	27035.8	37194.9	45841.7	53811.9	53287.7	32775.4	27081.2	49297.6	52020.2	23052.2	9616.28	49946.4	35261.3	22932.7	34170.2
5.44_177.0547m/z	177.055	5.43705	pos	trans-Ferulic acid	HMDB0000954	Phenylpropanoids and polyketides	Cinnamic acids and derivatives	Hydroxycinnamic acids and derivatives	C01494	48.8	52.4	M+H-H2O	C10H10O4	0.450873	1816.08	1870.06	1859.32	1853.6	1783.37	1739.18	1792.92	1734.16	1712.97	1860.85	1604.25	1723.03	1959.35	2601.3	2189.78	1138.03	2994.66	888.609	3046.66	1996.34	2298.49	2982.12	1831.45	2963.4	1044.39	1348.5	3836.81	1665.79	1369.61	1666.27	3808.98	6600.89	3058.37	2795.58	2025.75
9.70_589.3049m/z	589.305	9.69647	neg	I-Urobilin	HMDB0004160	Organoheterocyclic compounds	Tetrapyrroles and derivatives	Bilirubins	C05794	48.8	58.2	M-H	C33H42N4O6	3.02465	4610.9	3081.48	5137.06	4896.71	3927.07	3517.93	4603.11	3101.1	4430.26	3300.7	3713.51	3089.7	22057.3	2356.34	5961.75	3.08093e-08	603.055	3.08093e-08	117.141	106.065	1276.3	3.08093e-08	3.08093e-08	3.08093e-08	212.905	3.08093e-08	1390.86	3.08093e-08	3.08093e-08	10847.2	129.548	3.08093e-08	2140.59	905.07	3.08093e-08
1.14_181.0733n	180.066	1.13535	neg	L-Tyrosine	HMDB0000158	Organic acids and derivatives	Carboxylic acids and derivatives	Amino acids, peptides, and analogues	C00082	48.7	49	M-H, 2M-H	C9H11NO3	-3.27428	12565.2	15348	13774.1	15124.4	14399.7	14810	15350.6	14450.7	14941.8	15421.1	13836.6	13289.3	10429.3	16999.8	11332.2	12549.3	10164.5	12426.5	8930.06	16319.9	14679.6	11607.5	11400.3	12149.4	9954.62	17108.3	12628.7	16761.4	16652	13812.5	9791.09	8634.51	12161.7	15805.5	20280.4
4.08_181.0720m/z	181.072	4.08337	pos	5-Acetylamino-6-amino-3-methyluracil	HMDB0004400	Organic nitrogen compounds	Organonitrogen compounds	N-arylamides	C16366	48.7	52	M+H-H2O	C7H10N4O3	0.097248	48787.9	45087	45090.2	47425.1	47353.4	47486.2	48383	47995.4	49313.2	46270.2	45152.2	49228.8	117093	3215.45	1008.35	2629.22	165680	101935	236.361	4725.31	10024.7	841.342	428.919	6358.6	197.804	359.706	1808.08	16738.3	180477	178683	5076.61	363.219	243.662	350272	547.334
4.72_273.0081m/z	273.008	4.7173	neg	Ferulic acid 4-sulfate	HMDB0029200	Phenylpropanoids and polyketides	Cinnamic acids and derivatives	Hydroxycinnamic acids and derivatives		48.7	55.7	M-H	C10H10O7S	2.41042	1979.1	1779.67	1872.63	1987.99	1930.27	1938.41	1852.11	2073.42	1911.77	1964.87	2057.16	1858.12	1305.11	1056.44	1527.32	781.072	2433.43	338.827	1912.14	1838.81	2433.79	857.328	820.69	577.282	182.35	2611.3	3432.77	378.124	1428.9	2616.79	4083.35	1665.73	461.97	6582.81	391.448
5.30_155.0342m/z	155.034	5.29815	neg	Shikimic acid	HMDB0003070	Organic oxygen compounds	Organooxygen compounds	Alcohols and polyols	C00493	48.7	56.7	M-H2O-H	C7H10O5	-4.56623	690.157	714.335	834.356	860.716	741.258	795.493	738.784	768.517	656.9	624.67	676.369	754.853	833.56	430.147	768.803	648.127	691.315	415.25	337.639	417.109	692.776	445.633	630.938	728.938	509.215	567.886	559.035	408.718	1088.99	576.858	871.779	540.361	974.531	637.069	831.084
1.09_130.0500m/z	130.05	1.09022	pos	L-4-Hydroxyglutamate semialdehyde	HMDB0006556	Organic acids and derivatives	Carboxylic acids and derivatives	Amino acids, peptides, and analogues	C05938	48.6	50.6	M+H-H2O	C5H9NO4	1.03525	112585	119558	122272	117793	118339	128961	117533	112830	126280	122047	113656	122670	130267	120612	150169	249046	147354	117963	142713	137788	148884	136323	136359	121248	150270	155582	148672	161455	130486	131999	126489	175778	171337	143887	104276
1.64_253.1182m/z	253.118	1.64163	pos	Phenylalanyl-Serine	HMDB0029004	Organic acids and derivatives	Carboxylic acids and derivatives	Amino acids, peptides, and analogues		48.6	45.4	M+H	C12H16N2O4	-0.486212	22555.7	19949.4	20028.5	20122	20836.8	21892.2	21300.1	21689.5	20891.7	19959	19712.9	20404	21457.9	14248.8	17491.9	13520.5	13560.3	23185.6	21991.6	22141.8	29297.3	36992.1	16396.8	21810.5	27587.9	11613.5	14038.7	15640.8	15823.9	23313.7	15417	2241.13	17885.3	19322.6	50753.4
10.51_195.1016m/z	195.102	10.5089	pos	Butylparaben	HMDB0032575	Benzenoids	Benzene and substituted derivatives	Benzoic acids and derivatives		48.6	46	M+H	C11H14O3	0.297972	94891.3	72228.1	72302.7	75812.6	75428.6	68477.8	77169.3	77501.5	80282.4	74043.8	72722.9	69929.6	86162.7	93477.6	115176	235004	94445.6	109752	100627	83987.3	91707.5	79884.3	97411.5	90588.8	84852.2	94163.6	85291	79006.7	91637.4	94095.5	87360.8	103978	85437.4	90137.5	91682.6
4.15_118.0654m/z	118.065	4.14685	pos	2-Phenylacetamide	HMDB0010715	Benzenoids	Benzene and substituted derivatives	Phenylacetamides	C02505	48.6	47.5	M+H-H2O	C8H9NO	1.73288	62978.3	62198.1	60806.5	61640.5	63279.8	62982	62758.2	62572.5	73735	64314.9	61583.6	61192.3	50755	51836.5	48410.1	56260.6	50908.7	64383.5	49477	51087.8	53663.4	41666.2	83630.4	60129.7	59576.4	61145.2	58944.3	47020.3	64878.7	57705.6	49500.4	70200	60045	59117.3	60797.5
5.47_350.1518m/z	350.152	5.46713	neg	Tryptophyl-Phenylalanine	HMDB0029090	Organic acids and derivatives	Carboxylic acids and derivatives	Amino acids, peptides, and analogues		48.6	50.2	M-H	C20H21N3O3	2.17743	16372.8	17453.1	17217.2	16673.9	16982.8	17020	17161.9	16929.4	17049.2	17792.4	16840.9	17060	31286.6	18132.3	13094.8	13882.4	13997.5	14144.6	17567.9	9690.47	13903.9	21519.3	12631.6	21476.3	18055.6	22524.4	15287.7	18723.5	11703.2	14968.8	11334.9	5602.48	17799.8	18106.6	23209.3
8.59_227.0914m/z	227.091	8.58507	pos	L-Targinine	HMDB0029416	Organic acids and derivatives	Carboxylic acids and derivatives	Amino acids, peptides, and analogues	C03884	48.6	49.4	M+K	C7H16N4O2	4.70621	926.567	668.633	709.258	737.706	796.1	901.157	853.105	850.607	637.557	864.379	686.161	860.468	3.08093e-08	35.56	68.7225	3.08093e-08	78.1192	69.6257	6328.26	3.08093e-08	3.08093e-08	107.01	36.8326	3.08093e-08	3.08093e-08	31.0225	3.08093e-08	199.386	28.3576	3.08093e-08	3.08093e-08	93.5849	26.8339	29.2111	3.08093e-08
11.80_149.0234m/z	149.023	11.7965	pos	Phthalic acid	HMDB0002107	Benzenoids	Benzene and substituted derivatives	Benzoic acids and derivatives	C01606	48.5	48.5	M+H-H2O	C8H6O4	0.234008	41345.6	39652.9	38134.3	38804.8	38324.3	38339.7	37002.6	38539.9	36574.8	38563.2	38443.9	37477.7	41213	42262.3	52271	75656.3	46305.3	50067.7	41331.6	38543.1	46700	37844.9	50387.1	42610.2	45868.1	47515.6	40874.3	41947.4	47023.2	43876	43283.5	50963.2	42029.6	42892.3	47342.8
12.36_391.2864m/z	391.286	12.3634	neg	Hyodeoxycholic acid	HMDB0000733	Lipids and lipid-like molecules	Steroids and steroid derivatives	Bile acids, alcohols and derivatives		48.5	52.4	M-H	C24H40O4	2.50258	22778.1	22997.5	21796.9	22509.2	21693.6	23347.5	19962.3	21245.3	19153.8	21812.6	21604	22128.2	22258.1	16354.5	9639.92	18301.9	40813.9	1776.51	32097.9	45887.6	14882.4	21851.1	18899.7	23739.1	18562.4	19679.9	12164	19175.3	20997.2	10745.6	7944.15	28310.5	20355.5	20742.1	11637.6
14.72_319.2630m/z	319.263	14.718	pos	5alpha-Pregnan-20alpha-ol-3-one	HMDB0060408	Lipids and lipid-like molecules	Steroids and steroid derivatives	Pregnane steroids	C18041	48.5	48	M+H	C21H34O2	-0.360549	4680.5	5221.3	6139.3	6887.63	5632.52	4583.12	5529.66	5530.21	5155.13	7022.75	6547.66	5482.24	17017.6	3545.98	9669.66	48555.6	9897.9	8931.1	7767.99	6852.8	9308.04	9000.55	8559.23	7966.5	6447.4	10235.9	8492.71	11194.7	7249.46	6427.73	5767.46	10994.6	8457.99	9152.01	9536.78
2.41_185.1172m/z	185.117	2.40663	pos	Sebacic acid	HMDB0000792	Lipids and lipid-like molecules	Fatty Acyls	Fatty acids and conjugates	C08277	48.5	51.9	M+H-H2O	C10H18O4	0.0642282	8536.81	8514.54	9404.44	8843.2	9036.86	8647.02	9312.54	8831.35	9759.93	9585.95	9354.82	8757.2	10427.9	10851.9	14913.6	54803.4	19120	10459.8	35225.1	7562.14	13424.4	7426.87	15939.7	6651.28	7704.77	8395.67	7850.73	7704.65	8376.08	12927.3	7009.98	9040.81	11783.5	7866.66	8476
5.08_461.0739m/z	461.074	5.0772	neg	Kaempferol 3-glucuronide	HMDB0029500	Phenylpropanoids and polyketides	Flavonoids	Flavonoid glycosides		48.5	52.6	M-H	C21H18O12	2.99147	1473.11	1136.22	1401.77	1418.77	1273.29	1208.41	1198.57	1304.75	1171.02	1155.39	1287.22	1232.07	116.683	1018.72	815.097	403.264	13952.4	3.08093e-08	23815	4621.95	390.569	705.414	701.714	2716.21	3.08093e-08	447.759	2399.22	399.745	817.089	710.144	47.2325	387.712	734.914	139.272	3.08093e-08
6.85_189.0789n	190.086	6.84852	pos	Indole-3-propionic acid	HMDB0002302	Organoheterocyclic compounds	Indoles and derivatives	Indolyl carboxylic acids and derivatives		48.5	44.6	M+H-H2O, M+H	C11H11NO2	-0.268729	112514	109929	109646	108098	109732	110122	112221	115277	111066	105663	106763	109016	14787.7	1982.03	43660.3	113055	41550.5	254032	190829	19260.2	1141.09	8723.31	716.976	36351.7	9847.31	548.899	25638.5	38760.5	45284.6	20408.9	16462.4	17129.5	50847.7	3238.39	36904
6.49_257.0808m/z	257.081	6.49388	pos	Dihydrodaidzein	HMDB0005760	Phenylpropanoids and polyketides	Isoflavonoids	Isoflavans		48.4	47.7	M+H	C15H12O4	-0.320353	738.163	706.295	833.615	604.765	719.922	736.414	926.751	627.443	690.15	706.401	665.976	732.374	3.08093e-08	3.08093e-08	398.84	3.08093e-08	6686.69	205.428	232.684	230.395	3.08093e-08	218.274	673.956	3297.82	875.877	3.08093e-08	1419.47	849.591	131.932	3.08093e-08	3.08093e-08	336.43	513.679	129.245	3.08093e-08
11.57_363.2550m/z	363.255	11.5726	neg	Allopregnanolone	HMDB0001449	Lipids and lipid-like molecules	Steroids and steroid derivatives	Pregnane steroids	C13712	48.3	50	M+FA-H	C21H34O2	2.75104	14519.7	14997.5	16184.9	15551.2	15506.3	16494.2	15888	15526.7	15537.9	15861.6	15479.1	16901.7	21250.4	8510.15	7812.65	20286.2	20239.7	1580.68	14222	31196.6	10922.1	19535.8	10663	16089.5	10688.2	15330.7	11340.4	17202.5	11793.9	5661.24	3815.22	16099.3	18548.5	23289.6	4376.67
4.01_203.0015m/z	203.001	4.01068	neg	O-methoxycatechol-O-sulphate	HMDB0060013	Organic acids and derivatives	Organic sulfuric acids and derivatives	Arylsulfates		48.3	50	M-H	C7H8O5S	-2.4795	1189.01	943.103	1084.93	1091.43	1041.53	1067.66	1171.22	1002.47	985.609	798.339	989.035	1105.05	309.847	250.157	277.894	237.523	286.516	300.949	228.982	206.566	228.358	247.411	333.338	157.778	310.438	347.736	178.584	222.524	287.612	273.692	247.442	270.284	269.078	190.01	298.107
4.53_295.0941m/z	295.094	4.52783	neg	7,8-Dihydropteroic acid	HMDB0001412	Organoheterocyclic compounds	Pteridines and derivatives	Pterins and derivatives	C00921	48.3	51.5	M-H2O-H	C14H14N6O3	-2.6607	347.566	325.323	337.035	283.263	341.084	337.217	383.54	355.007	335.485	356.792	396.047	319.904	83.3413	3.08093e-08	3.08093e-08	144.577	119.296	3.08093e-08	3.08093e-08	58.2262	55.8284	3.08093e-08	3.08093e-08	175.068	3.08093e-08	3.08093e-08	647.85	3.08093e-08	802.624	22.1806	462.318	3.08093e-08	192.095	84.0688	155.615
1.48_283.0690m/z	283.069	1.47745	neg	Xanthosine	HMDB0000299	Nucleosides, nucleotides, and analogues	Purine nucleosides	Unclassified	C01762	48.2	49.9	M-H	C10H12N4O6	2.08601	1666.41	1926.35	1759.43	1906.9	1833.72	2050.62	1806.08	1826.94	1923.5	1934.73	1876.87	1801.8	1077.57	11676.2	1477.44	1165.59	1520.96	1019.71	1322.43	1738.21	1302.29	1034.89	1340.53	1673.34	1522.76	1480.42	2250.68	1701.31	1914.52	1301.36	3235.26	1703.25	2133.95	1502.72	1223.52
11.35_313.2391m/z	313.239	11.3509	neg	9E-Heptadecenoic acid	HMDB0031046	Lipids and lipid-like molecules	Fatty Acyls	Fatty acids and conjugates	C16536	48.2	48.8	M+FA-H	C17H32O2	2.57317	6632.1	5933.22	6170.13	7276.58	6365.66	6206.76	6008.67	5929	6106.63	7062.41	5866.39	7055.45	2302.08	4551.12	3696.79	9537.78	3333.02	2371.7	1097.24	9365.61	12447.6	8655.34	2017.6	3650.73	2100.57	4063.17	5182.05	4958.89	4002.98	4598.94	1402.61	5032.97	6545.69	6296.76	2886.39
4.41_305.0342m/z	305.034	4.40685	neg	4-Hydroxy-5-(dihydroxyphenyl)-valeric acid-O-sulphate	HMDB0059978	Benzenoids	Phenols	Benzenediols		48.2	48	M-H	C11H14O8S	1.8492	7853.37	8166.74	8147.02	7776.71	8064.09	8673.62	8270.31	8108.72	7825.42	8278.63	8141.52	8099.12	10241.1	417.844	2664.4	1073.28	41872.2	3.08093e-08	1131.16	238.62	3.08093e-08	3.08093e-08	1270.98	2164.86	2738.97	3.08093e-08	68.1779	5370.36	20330.5	5256.43	4958.02	3.08093e-08	3442.02	7286.39	41895.4
4.46_415.1255m/z	415.126	4.45873	neg	4-Hydroxy-5-(3',5'-dihydroxyphenyl)-valeric acid-O-methyl-O-glucuronide	HMDB0059974	Organic oxygen compounds	Organooxygen compounds	Carbohydrates and carbohydrate conjugates		48.2	48.4	M-H2O-H	C18H26O12	2.21677	2171.37	1730.55	1949.05	1856.82	1991.06	2198.35	1710.34	2052.75	2051.4	1747.26	2395.84	1919.02	1827.71	3.08093e-08	184.399	77.6197	30492	3.08093e-08	166.752	3.08093e-08	3.08093e-08	3.08093e-08	71.2359	203.844	3.08093e-08	3.08093e-08	3.08093e-08	376.81	9432.09	288.131	5346.94	3.08093e-08	71.9101	3211	2627.44
4.92_241.1196m/z	241.12	4.92188	neg	Glutamylisoleucine	HMDB0028822	Organic acids and derivatives	Carboxylic acids and derivatives	Amino acids, peptides, and analogues		48.2	44.1	M-H2O-H	C11H20N2O5	0.655177	7437.92	7588.91	7713.95	7604.4	7487.28	7586.7	7151.5	7874.47	7337.21	7602.76	7257.28	7760.88	7604.29	1631	5555.62	754.425	2731.85	1331.25	3792.9	2163.83	1212.52	3850	4184.47	2261.28	5791.54	5936.25	108012	1589.18	1843.54	5097.58	5911.33	31543.1	5531.54	35432	1975.39
5.21_230.9969m/z	230.997	5.21465	neg	Hydroxymethoxyphenylcarboxylic acid-O-sulphate	HMDB0060000	Benzenoids	Phenols	Methoxyphenols		48.2	47.8	M-H2O-H	C8H10O7S	-0.0690791	8444.78	8123.18	8249.12	8535.79	8264.51	8265.61	8548.14	7819.01	8326.36	8382.28	8016.43	8864.81	1423.93	2160.99	3363.96	1381.01	1413.51	1844.76	946.513	2118.33	2198.48	1863.93	1633.88	2386.52	994.12	1451.34	1975.3	1363.8	1157.9	2150.96	6147.5	2173.65	1110.1	4007.73	1553.92
2.10_164.0709m/z	164.071	2.09685	neg	Benzocaine	HMDB0004992	Benzenoids	Benzene and substituted derivatives	Benzoic acids and derivatives	C07527	48.1	48.3	M-H	C9H11NO2	-4.61145	10701	11607.5	10539.5	10868.7	10931	11874.5	10190.1	11220.2	10811.7	11543.5	10878.8	10918	7921.26	10927.4	8347.71	6714.36	9092.82	8956.53	6046.17	10753.6	7610.55	9287.88	9612.01	9167.68	8073.61	10680.4	9369.76	11729.4	10587	15507.3	9475.91	8614.14	10832.3	11531.5	10928.3
5.80_359.1256m/z	359.126	5.79563	neg	Dityrosine	HMDB0006045	Lignans, neolignans and related compounds	Unclassified	Unclassified		48.1	48.9	M-H	C18H20N2O6	2.13208	1932.26	2993.33	2541.72	2630.37	2691.62	2995.43	2439.19	2830.54	2886.3	2791.19	3053.17	2736.33	5437.23	1372.2	1895.95	2946.52	2108.26	1955.77	2313.28	4349.1	1854.98	2701.5	2340.17	2383.12	2952.73	2448.4	7379.99	3232.92	2040.1	1798.11	2221.42	1627.55	5893.78	1900.29	2376.05
8.87_175.1482m/z	175.148	8.87125	pos	alpha-Ionone	HMDB0059883	Lipids and lipid-like molecules	Prenol lipids	Sesquiterpenoids	C12286	48.1	44.1	M+H-H2O	C13H20O	0.14487	13077.6	9136.26	9012.25	9145.8	9568.62	9567.24	9379.93	9296.61	9685.41	9647.49	9012.59	9432.75	9246	10652.8	13525.6	15424.7	11136.6	12046.3	10807	9115.07	10794.8	10050.4	12150.8	9639.96	10303.1	10363.5	10727.7	10593	11671.6	11494.1	10984.1	12392.1	9835.91	11293.6	11320.8
0.21_152.1201n	153.127	0.214583	pos	Dihydrocarvone	HMDB0036079	Lipids and lipid-like molecules	Prenol lipids	Monoterpenoids	C18018	48	42.1	M+H-H2O, M+NH4, M+H	C10H16O	0.158915	528965	576516	557559	592987	572514	569766	593240	579460	596084	578022	562964	582132	528750	548815	766176	694290	687280	749981	674368	601314	652957	550614	690302	603989	653826	681490	635244	642571	668361	675433	639259	730250	659724	680062	699467
4.65_275.0239m/z	275.024	4.64823	neg	Dihydroferulic acid 4-sulfate	HMDB0041724	Organic acids and derivatives	Organic sulfuric acids and derivatives	Arylsulfates		48	50.1	M-H	C10H12O7S	2.9675	3436.81	3145.88	3308.72	3261.84	3318.41	3268.1	3327.76	3269.9	3189.28	3605.73	3598.03	3499.68	1888.48	2713.65	3658.1	2149.14	6968.53	652.466	6495.89	1709.97	2863.16	1635.69	2403.88	2624.68	323.414	1124.14	6094.9	433.666	428.944	6879.18	18703.5	3054.74	1244.09	9781.98	650.096
6.80_222.1257n	205.122	6.7978	pos	2-Hydroxyibuprofen	HMDB0060920	Phenylpropanoids and polyketides	Phenylpropanoic acids	Unclassified		48	44.4	M+H-H2O, M+NH4	C13H18O3	0.355934	773.831	866.374	516.934	876.167	763.965	805.104	791.381	750.089	647.835	747.805	717.991	848.375	744.528	768.069	845.312	3.08093e-08	471.141	410.743	353.774	505.082	548.398	489.928	476.926	442.76	488.506	416.267	361.024	406.695	409.451	416.146	56013.1	476.457	433.843	382.537	361.163
0.26_121.0650m/z	121.065	0.256233	pos	2-Methylbenzaldehyde	HMDB0029636	Benzenoids	Benzene and substituted derivatives	Benzoyl derivatives	C07214	47.9	43.4	M+H	C8H8O	2.08219	228328	250231	245822	260832	248588	241888	256829	249997	248364	273020	254503	246317	190500	197907	283304	53054.4	270159	309282	285860	250224	264895	236584	272927	250020	296124	318124	291662	294807	290592	279900	272092	295428	288090	279030	297728
0.79_118.0865m/z	118.086	0.786933	pos	5-Aminopentanoic acid	HMDB0003355	Organic acids and derivatives	Carboxylic acids and derivatives	Amino acids, peptides, and analogues	C00431	47.9	47.3	M+H	C5H11NO2	1.94048	1.72211e+06	1.88018e+06	1.86651e+06	1.88327e+06	1.8737e+06	1.88986e+06	1.94784e+06	1.87643e+06	1.95393e+06	1.90469e+06	1.85647e+06	1.88559e+06	1.99767e+06	1.75198e+06	2.30034e+06	2.14404e+06	2.01062e+06	2.22194e+06	1.63366e+06	2.08149e+06	2.14225e+06	1.91106e+06	2.44654e+06	1.8658e+06	2.2302e+06	2.77159e+06	1.94001e+06	2.07463e+06	2.36271e+06	2.10512e+06	1.37083e+06	1.88101e+06	1.74357e+06	2.72478e+06	2.34876e+06
4.25_224.0565m/z	224.056	4.25138	neg	Hippuric acid	HMDB0000714	Benzenoids	Benzene and substituted derivatives	Benzoic acids and derivatives	C01586	47.9	49.7	M+FA-H	C9H9NO3	0.0990869	712.868	648.525	708.845	711.539	655.438	631.3	611.318	620.147	625.911	622.634	653.713	721.78	79.2545	711.411	361.402	621.574	1383.1	66.8783	562.347	345.653	1071.19	294.512	367.783	429.117	149.723	158.603	280.389	130.927	734.353	237.316	2547.91	343.436	274.283	252.455	112.471
6.28_367.0506m/z	367.051	6.27942	neg	3'-O-Methyl-(-)-epicatechin-7-O-sulphate	HMDB0029177	Phenylpropanoids and polyketides	Flavonoids	Flavans		47.9	51.5	M-H	C16H16O8S	3.45714	4987.22	3797.29	4709.48	4190.48	3897.72	4051.83	3687.49	3524.64	3321.94	3830.1	3345.58	3321.84	1099.79	1427.61	1551.36	1753.48	7081.98	1401.63	2216.53	4486.11	1099.18	29021	2580.17	2290.29	2280.36	2311.48	6995.83	7438.6	12284.8	1511.58	2006.85	2179	2443.42	2902.73	2690.6
0.63_161.1285m/z	161.128	0.63305	pos	N(6)-Methyllysine	HMDB0002038	Organic acids and derivatives	Carboxylic acids and derivatives	Amino acids, peptides, and analogues	C02728	47.8	45.1	M+H	C7H16N2O2	0.192625	10502	11746.4	13515.9	12452.6	12557.5	12189.4	12997.5	13346.9	13754.2	12515.9	13727	12610.7	8466.85	7017.62	10059.3	15628.4	7018.31	10888.7	7498.89	10476.9	7504.03	4789.55	10176.4	9956.83	9536.27	2859.35	15162.2	8729.88	6200.55	5392.63	10045.1	5347.2	9101.37	13808.7	32096
15.92_141.0904n	124.087	15.9159	pos	L-Histidinol	HMDB0003431	Organic nitrogen compounds	Organonitrogen compounds	Amines	C00860	47.8	46.8	M+H-H2O, M+H	C6H11N3O	1.06373	2.08142e+07	4.05623e+07	4.16928e+07	4.50569e+07	4.02539e+07	4.11516e+07	4.73613e+07	3.97523e+07	4.30585e+07	4.33952e+07	4.27958e+07	4.62174e+07	2.93183e+07	2.90712e+07	3.1876e+07	3.49885e+07	3.18788e+07	4.08733e+07	3.18074e+07	3.4424e+07	3.68666e+07	2.89828e+07	4.28497e+07	3.82858e+07	2.96962e+07	3.82575e+07	3.20081e+07	3.32722e+07	3.65628e+07	2.76524e+07	3.74607e+07	4.37323e+07	3.99423e+07	3.44351e+07	4.47147e+07
2.05_246.0078m/z	246.008	2.04522	neg	2-Hydroxyacetaminophen sulfate	HMDB0062547	Organic acids and derivatives	Organic sulfuric acids and derivatives	Arylsulfates		47.8	46.8	M-H	C8H9NO6S	-0.0318527	277.277	268.263	259.95	363.108	303.971	402.75	284.397	312.619	232.781	337.198	319.351	345.511	62.78	85.3302	41.9676	26.1488	30.6173	46.009	14.3386	33.8553	3.08093e-08	11.9978	16.4938	29.7236	45.7491	36.2038	62.1854	40.2214	3.08093e-08	56.494	11.0319	3.08093e-08	3.08093e-08	60.1464	129.201
0.70_104.1074m/z	104.107	0.703483	pos	(E)-2-Penten-1-ol	HMDB0031604	Organic oxygen compounds	Organooxygen compounds	Alcohols and polyols		47.7	48.7	M+NH4	C5H10O	4.39035	319554	336586	302668	314686	327328	312188	332462	342661	326650	331004	316637	344236	309216	388591	348791	383031	369300	315236	279718	421745	375148	394037	343730	386214	399020	401566	354431	305731	442349	331244	428864	296232	371388	349966	338204
0.73_160.0968m/z	160.097	0.73115	pos	5-Acetamidovalerate	HMDB0012175	Lipids and lipid-like molecules	Fatty Acyls	Fatty acids and conjugates	C03087	47.7	45.1	M+H	C7H13NO3	0.0655478	8547.05	9292.27	9112.81	9222.55	9126.71	9810.39	8405.08	9786.6	8761.63	10657.9	7801.15	8179.24	5876.23	8325.96	9687.91	6377.76	20046.6	6948.54	5272.09	5012.24	6798.37	4034.89	17952.2	5515.45	2134.56	6901.54	17194.7	3168.87	6832.68	6098.8	29759.4	3993.83	4651.2	4062.63	102087
10.69_330.3365m/z	330.337	10.6877	pos	Arachidic acid	HMDB0002212	Lipids and lipid-like molecules	Fatty Acyls	Fatty acids and conjugates	C06425	47.7	42.7	M+NH4	C20H40O2	-0.44262	29489.1	30271.1	30898.6	28964.3	29864.8	29535.9	29895	29340	30055.7	30410.5	30119	30648.1	26507.5	29013.8	22638.2	36784.4	25439.5	30734.4	21400	21030.7	11422.9	21160.2	17676.6	12376	12553	37168.3	26568.7	11365.1	28375.3	12227.8	13377.7	26324.7	37110.1	15602.9	46848.3
10.74_424.3420m/z	424.342	10.7358	pos	2,3-Diaminosalicylic acid	HMDB0013159	Benzenoids	Benzene and substituted derivatives	Benzoic acids and derivatives		47.7	43.9	M+H-H2O	C25H47NO5	-0.244854	311890	290822	291071	297876	304600	310717	304301	320946	314716	294563	293953	317051	304978	188812	245073	166133	262489	150620	356955	337025	202237	340908	180712	270598	319198	187943	612409	374348	249097	213960	230402	250203	588138	299269	248755
4.92_160.1332m/z	160.133	4.91852	pos	DL-2-Aminooctanoic acid	HMDB0000991	Organic acids and derivatives	Carboxylic acids and derivatives	Amino acids, peptides, and analogues		47.7	40.3	M+H	C8H17NO2	0.112787	9920.89	9698.7	9661.03	9775.39	9947.49	10312.7	9970.91	9778.95	10587.1	10280	9672.52	10358.1	7255.61	8347	9396.84	29815.3	6026.36	5379.07	3153.62	8364.31	15304.6	5887.64	8532.02	8654.41	9871.14	10069.5	9387.48	6815.59	6254.45	8648.88	8591.9	11929	7231.27	24918.7	8275.46
6.07_203.1286m/z	203.129	6.07208	neg	Pelargonic acid	HMDB0000847	Lipids and lipid-like molecules	Fatty Acyls	Fatty acids and conjugates	C01601	47.7	44.1	M+FA-H	C9H18O2	-1.84254	538.452	491.145	546.029	547.235	521.576	477.962	559.313	555.892	558.079	486.705	507.137	497.597	236.95	197.868	317.901	285.885	148.874	157.608	499.154	758.333	381.559	704.194	186.257	304.368	286.339	521.381	972.949	291.37	266.798	365.133	109.19	206.934	329.717	1114.93	250.453
6.88_269.1401m/z	269.14	6.88323	neg	Methyl jasmonate	HMDB0036583	Lipids and lipid-like molecules	Fatty Acyls	Lineolic acids and derivatives	C11512	47.7	46.6	M+FA-H	C13H20O3	2.89803	755.223	643.618	705.532	490.216	630.264	605.398	617.796	635.897	598.654	597.474	641.31	575.451	725.424	311.02	441.966	258.891	216.018	418.261	870.721	274.462	274.105	1473.62	239.589	87.0967	829.202	409.458	9132.18	281.775	295.565	407.102	216.168	216.439	919.563	1336.91	303.185
0.72_148.0604m/z	148.06	0.717333	pos	L-Glutamic acid	HMDB0000148	Organic acids and derivatives	Carboxylic acids and derivatives	Amino acids, peptides, and analogues	C00025	47.6	41.2	M+H	C5H9NO4	-0.330441	59371	63476.3	64699.7	62983.6	63340.8	64308.3	66437.9	67184.7	63157	62100.1	60730.2	61437.8	106628	59271.7	117393	66704.8	96324.3	93733.9	99398.8	83092.5	89098.5	98208.5	104992	68902.3	77932	76926.5	82667.5	98456.1	75312.5	93322.4	96506.3	85934	59394.3	113724	67569.3
0.73_129.0660m/z	129.066	0.73115	pos	L-Glutamine	HMDB0000641	Organic acids and derivatives	Carboxylic acids and derivatives	Amino acids, peptides, and analogues	C00064	47.6	41.2	M+H-H2O	C5H10N2O3	0.770379	43313.1	45325.4	45382.2	46140.9	45011.4	44627.3	46056.6	46589.4	44848.4	45255.8	43120.9	44637.4	32910.9	84463.8	54658.3	21086	38229.8	57762.5	50825.1	84236.4	27391.3	34697.7	69410.7	30163.2	24089.2	121961	46990.8	47226.7	85926.4	20870.8	70174.5	16668	84772.3	50541.1	58787.8
4.13_212.0020m/z	212.002	4.13108	neg	Indoxyl sulfate	HMDB0000682	Organic acids and derivatives	Organic sulfuric acids and derivatives	Arylsulfates		47.6	43.4	M-H	C8H7NO4S	-1.37516	859.332	932.924	886.275	920.516	892.832	935.786	946.303	985.107	809.988	931.901	866.193	906.782	3.08093e-08	198.916	5.6632	3.08093e-08	34.6249	3.08093e-08	592.875	3.08093e-08	12.7091	3.08093e-08	3.08093e-08	3.08093e-08	3.08093e-08	3.08093e-08	13.7727	3.08093e-08	3.08093e-08	2166.5	82.2274	1060.01	3.08093e-08	492.9	279.756
5.29_211.1441m/z	211.144	5.2894	pos	Isoleucylproline	HMDB0011174	Organic acids and derivatives	Carboxylic acids and derivatives	Amino acids, peptides, and analogues		47.6	41.8	M+H-H2O	C11H20N2O3	-0.104325	6856.31	6122.7	5753.97	6429.08	6269.6	6387.03	6693.42	6749.89	6420.63	5718.13	5912.36	6128.76	11728.5	10714.1	5394	7912.04	2595.95	6587.94	6425.45	6891.76	7809.09	3147.14	4630.67	7862.31	2208.77	5564.07	4613.17	6057.06	3362.9	4812.96	3788.41	3769.29	4029.92	7892.55	5370.86
6.95_363.2164m/z	363.216	6.95005	pos	17a,21-Dihydroxy-5b-pregnane-3,11,20-trione	HMDB0006758	Lipids and lipid-like molecules	Steroids and steroid derivatives	Hydroxysteroids	C05469	47.6	42.2	M+H	C21H30O5	-0.461431	75742.4	75999.2	74535.2	71011.5	77828.7	83101.1	84013.3	77467	78835.1	79725.1	76795.4	78579.7	82288.8	82892.6	37635.5	170692	88764.7	32741	113078	63493.8	60596.4	66360.8	81516.6	62596.2	56099	96309.1	48857.1	57036.5	64726.2	106021	32474.7	67343.4	97624.6	101491	46070.6
11.15_358.3678m/z	358.368	11.1526	pos	Behenic acid	HMDB0000944	Lipids and lipid-like molecules	Fatty Acyls	Fatty acids and conjugates	C08281	47.5	43.1	M+NH4	C22H44O2	-0.509464	29707.9	34652.3	33312.8	33420.1	31744.7	32696.3	29868.2	32821.7	30015.1	30870	33101.7	29726.2	30886.9	33175	25677.6	29747.9	26572.1	30056.6	26746.3	21287.2	9214.08	21893.7	15085.4	9599.09	13265.6	28873.5	28991.3	8407.6	21403.4	11230.2	14832.1	27485.4	35067.8	14384.9	52088
11.37_337.2392m/z	337.239	11.3675	neg	8,9-DiHETrE	HMDB0002311	Lipids and lipid-like molecules	Fatty Acyls	Eicosanoids	C14773	47.5	52.8	M-H	C20H34O4	2.3558	7144.25	7836.53	6983.99	6927.51	7100.52	6893.69	6903.45	7436.36	6905.35	8017.24	6915.94	7205.94	4222.36	5097.67	3391.98	11617	6201.09	524.721	3100.44	14614.6	8374.58	9472.79	3535.54	4535.31	4312.32	4841.89	5448.75	4051.71	5190.31	3405.61	1204.62	5042.96	7468.65	10011.6	2578.68
2.29_230.0128m/z	230.013	2.28662	neg	Benzeneacetamide-4-O-sulphate	HMDB0059994	Organic acids and derivatives	Organic sulfuric acids and derivatives	Arylsulfates		47.4	41.2	M-H	C8H9NO5S	-0.153486	3119.8	3284.89	3151.93	3205.53	3119.83	3209.61	3149.53	3086.87	3018.94	3127.37	3224.15	3077.99	13.8255	11.9406	428.578	3.08093e-08	40.5509	3.08093e-08	12.0393	23.7739	3.08093e-08	3.08093e-08	12.7092	13.2167	3.08093e-08	13.5169	3.08093e-08	12.7287	25.6478	11.8785	195.85	16.9668	10.8907	3.08093e-08	3.08093e-08
9.86_318.2194n	319.227	9.86447	pos	Leukotriene A4	HMDB0001337	Lipids and lipid-like molecules	Fatty Acyls	Fatty acids and conjugates	C00909	47.4	44.8	M+H-H2O, M+H	C20H30O3	-0.363525	1015.77	609.11	767.682	679.539	799.453	811.347	731.332	1168.87	930.068	503.055	848.745	783.038	1174.45	190.765	1988.52	3.08093e-08	3.08093e-08	3.08093e-08	3.08093e-08	61.7055	143.58	3.08093e-08	3.08093e-08	2882.04	238.769	107.898	3.08093e-08	834.414	3.08093e-08	3.08093e-08	3.08093e-08	3.08093e-08	3.08093e-08	3.08093e-08	424.45
0.76_179.0554m/z	179.055	0.76115	neg	D-Glucose	HMDB0000122	Organic oxygen compounds	Organooxygen compounds	Carbohydrates and carbohydrate conjugates	C00221	47.3	43.9	M-H	C6H12O6	-3.7272	163048	147048	153792	137675	143533	145928	146831	135854	129931	149513	151495	135069	143345	110415	122337	109962	118969	190925	122823	127665	128099	107934	118579	123181	102226	110631	126794	156122	117551	110088	185538	101715	140114	155343	178875
1.06_156.0768m/z	156.077	1.06255	pos	Urocanic acid	HMDB0000301	Organoheterocyclic compounds	Azoles	Imidazoles	C00785	47.3	40.1	M+NH4	C6H6N2O2	0.437168	31327.7	26087.6	27712.7	26783.1	28733.6	30111.2	30534.8	25170.8	30559.5	25822.9	28148.4	32524.8	96851.2	21544.9	45587.5	245323	73740.5	4619.63	22823.8	83547	28937.6	9122.3	26797	68590.9	9093.68	8165.67	44334.5	3940.74	11954.5	19160.4	14017.2	9616.89	6729.47	629446	32211
1.08_130.0864m/z	130.086	1.07638	pos	L-Pipecolic acid	HMDB0000716	Organic acids and derivatives	Carboxylic acids and derivatives	Amino acids, peptides, and analogues	C00408	47.3	44.9	M+H	C6H11NO2	0.93931	116470	106178	110041	109931	113303	117130	119795	105886	118960	106897	107736	120693	69983.9	129824	102799	236963	90137.1	46831.5	92885.9	57625.2	136949	68196	195415	187295	59922.5	89437.8	200805	134172	106262	87940.8	148035	65027.3	102758	74129.2	274257
1.13_123.0443m/z	123.044	1.13195	pos	2-Hydroxybenzaldehyde	HMDB0034170	Organic oxygen compounds	Organooxygen compounds	Carbonyl compounds	C06202	47.3	41	M+H	C7H6O2	1.7048	108914	96674.7	91215.8	99457	97344.4	98458.3	99182.3	94996.4	97697.9	90696.5	90677.4	98077.8	103716	132060	124082	75262.7	111191	115365	93856.7	123811	120411	94080.9	116465	105688	105504	120002	103936	112025	132359	109699	90587.7	96790.3	98584.6	113265	131651
1.13_136.0527n	119.049	1.13195	pos	Phenylacetic acid	HMDB0000209	Benzenoids	Benzene and substituted derivatives	Unclassified	C07086	47.3	41.8	M+H-H2O, M+H	C8H8O2	1.7322	40036.6	37771.6	36195.2	39130.7	38316.2	38804.5	39348.2	37723.4	37536	38288.2	36565.9	39742.7	34234.7	48054.8	42130.9	37127.1	37102.7	41167.5	29189.6	47293.2	43843.1	34504.9	42307.3	39950.8	40009.5	45563.1	37785.8	43873.6	51520.7	38519.1	31138.3	30971.9	36798.9	43060.3	52381.2
11.20_504.3085m/z	504.309	11.1999	pos	LysoSM(d18:1)	HMDB0006482	Lipids and lipid-like molecules	Sphingolipids	Phosphosphingolipids	C03640	47.3	38.8	M+K	C23H50N2O5P+	-0.787235	68197.7	63844.7	64295.4	64338.8	63242.5	59038.9	61731.2	63259.8	57963.1	62134	63995.9	61812.5	81508.1	60698.7	38243.2	49534.8	68248.7	62251.2	86569.1	59442.8	49685	56677.6	42293.1	57353.5	42931.6	31340.9	43318.9	68482.9	42238.5	25447.6	51136.5	32624	28138.6	41879.7	101874
4.43_602.3144m/z	602.314	4.43307	pos	Ouabain	HMDB0015224	Benzenoids	Benzene and substituted derivatives	Diphenylmethanes	C01443	47.3	48.6	M+NH4	C29H44O12	-4.69502	27511.5	26049.5	22436	25327.4	25733.8	26152.1	26300.3	24976.9	26804.3	23878.9	26983.7	26964.1	20532.7	37533.2	30856.2	13766.7	17174.1	16309.9	41962.3	33985.6	32721.6	43612.4	27229.8	42730.6	16518.9	22002.3	15478.3	7495.58	21865.7	31803.1	42988.5	26753.7	20142.7	30371.6	24850.9
8.09_229.1446m/z	229.145	8.08997	neg	Undecylenic acid	HMDB0033724	Lipids and lipid-like molecules	Fatty Acyls	Fatty acids and conjugates	C13910	47.3	39.5	M+FA-H	C11H20O2	0.206516	5868.76	5584.9	5975.75	5716.22	5630.13	5063.28	5725.66	5639.52	5679.9	5913.87	5430.95	5239.94	11473.2	2073.35	3991.13	2883.02	4124.17	21835	2487.68	7571.6	2783.48	5833.12	2386.15	3754.42	2917.66	2135.37	13741.5	3281.62	6416.16	2514.13	21853.5	2116.02	5057.32	4975.02	2851.54
2.63_471.1987m/z	471.199	2.62868	pos	2-Methoxyestrone 3-glucuronide	HMDB0004482	Lipids and lipid-like molecules	Steroids and steroid derivatives	Steroidal glycosides	C11132	47.2	44.5	M+Na	C24H32O8	-0.555081	22615.5	19535.5	17930.5	19144.6	20326.7	20615	21553.1	19698.3	21116.8	19908	19883.1	21355.7	45565.7	14025.7	19197.4	15974.9	42826.3	22046.3	18870.8	24119.4	34998.1	34709.8	27522.8	16886.6	44693.4	17005.5	49866.1	21527.9	30447.2	36245.5	24213.3	3604.21	29980.8	22367.6	25550
4.30_222.0771m/z	222.077	4.3031	neg	N-Acetyl-L-tyrosine	HMDB0000866	Organic acids and derivatives	Carboxylic acids and derivatives	Amino acids, peptides, and analogues	C01657	47.2	41	M-H	C11H13NO4	-0.225614	1037.16	1087.36	998.349	1092.1	1045.1	1091.54	1067.07	1118.03	1049.74	987.86	1081.42	1031.93	1842.69	2478.27	1389.69	1348.79	1327.69	1280.73	920.76	2124.07	1352.33	1108.91	1257.94	1366.95	1060.69	1864.03	1248.39	1740.62	2142.29	1428.72	1319.86	826.198	1633.36	1191.57	2127.15
4.45_223.0965m/z	223.097	4.45018	pos	5'-(3'-Methoxy-4'-hydroxyphenyl)-gamma-valerolactone	HMDB0029226	Benzenoids	Phenols	Methoxyphenols		47.2	45.8	M+H	C12H14O4	0.0872538	1355.93	1121.01	907.472	1149.1	1104.47	1044.63	1194.83	1111.11	1031.01	1113.84	1098.41	963.773	1659.67	1299.49	1570.67	3.08093e-08	7547.15	1445.9	931.368	870.349	1041.4	956.953	1302.22	894.636	1078.41	959.281	971.739	1046.87	2976.49	986.924	1638.71	1142.49	905.625	1413.16	1542.04
5.28_218.9967m/z	218.997	5.28163	neg	Phenol sulphate	HMDB0060015	Organic acids and derivatives	Organic sulfuric acids and derivatives	Arylsulfates	C02180	47.2	40.3	M+FA-H	C6H6O4S	-0.958273	2206.3	2384.82	2644.97	2474.94	2517.35	2512.19	2535.35	2471.11	2497.36	2639.88	2713.47	2806.9	576.932	3.08093e-08	2678.03	2.001	6.46031	3.89682	2653.81	6.97077	7.59185	6.64086	19.0681	3.08093e-08	8.6865	19.7723	6.2357	7.59541	3.08093e-08	38984.7	6.1345	3.08093e-08	3.08093e-08	7.42932	5.22579
0.83_164.0474n	182.081	0.8285	pos	4-Hydroxycinnamic acid	HMDB0002035	Phenylpropanoids and polyketides	Cinnamic acids and derivatives	Hydroxycinnamic acids and derivatives	C00811	47.1	37.6	M+H, M+NH4, M+H-H2O	C9H8O3	0.261869	598357	667585	665883	720602	686332	665314	638019	775786	694184	765496	732693	656743	380318	658755	473457	590647	486734	420836	459408	778260	686194	529568	579413	518049	481894	717000	611518	689973	702175	623766	424493	432473	681792	568679	1.08825e+06
1.15_221.0059m/z	221.006	1.15203	neg	L-Cystine	HMDB0000192	Organic acids and derivatives	Carboxylic acids and derivatives	Amino acids, peptides, and analogues	C00491	47.1	46.4	M-H2O-H	C6H12N2O4S2	-0.570567	2549.23	3516.81	2640.75	3438.43	3167.2	3852.78	3303.29	3155.7	2847.48	3253.65	3592.87	3060.68	2600.94	4084.92	1950.19	1319.62	1999	3029.59	1859.53	3901.32	2389.45	2260.49	2161.18	1564.15	2046.44	3031.33	3292.73	2978.38	4015.15	3221.23	2527.52	1294.66	3269.5	4201.12	3908.32
5.44_211.1441m/z	211.144	5.43705	pos	Leucylproline	HMDB0011175	Organic acids and derivatives	Carboxylic acids and derivatives	Amino acids, peptides, and analogues		47.1	40.9	M+H-H2O	C11H20N2O3	0.0452633	2567.67	1992.27	2123.62	1944.82	2163.22	2147.45	2062.17	2161.15	2261.01	1976.31	2153.53	2290.04	2020.25	1993.62	1791.88	1681.29	1086.89	1369.53	1551.15	910.531	2460.11	1244.34	1727.07	4441.26	541.223	2156.57	1961.19	1382.93	1447.75	2026.43	1442.01	2359.89	1680.57	3292.86	1084.17
9.52_426.3213m/z	426.321	9.51867	pos	Ursocholic acid	HMDB0000917	Lipids and lipid-like molecules	Steroids and steroid derivatives	Bile acids, alcohols and derivatives	C17644	47.1	41.2	M+NH4	C24H40O5	-0.204703	14660.7	14099	13998.2	14740.2	14752.5	15516.8	15660.1	14673.9	15357.5	13749.2	14959.6	14878.2	19724.9	31738	38612.5	326.532	304.13	1806.56	4976.4	3131.71	2222.29	454.149	2479.18	415.767	830.965	4435.43	65.048	4848.45	17253.5	14258.4	3604.53	30300.1	2737.7	114450	1804.31
4.15_267.1337m/z	267.134	4.14685	pos	Threoninyl-Phenylalanine	HMDB0029068	Organic acids and derivatives	Carboxylic acids and derivatives	Amino acids, peptides, and analogues		47	50.6	M+H	C13H18N2O4	-0.716203	3037.76	5595.88	2430.46	3756.42	3692.53	2012.87	5331.42	3987.92	4156.94	3445.47	3881.69	2511	4922.88	7407.12	2387.15	3587.93	2611.41	2928.79	4161.33	474.702	6440.9	1853.25	4580.94	6688.01	1736.68	1499.07	1933.44	1925.2	2519.14	3943.95	1529.84	3.08093e-08	4775.54	945.233	8820.32
0.73_174.0877m/z	174.088	0.732867	neg	Citrulline	HMDB0000904	Organic acids and derivatives	Carboxylic acids and derivatives	Amino acids, peptides, and analogues	C00327	46.9	46.1	M-H	C6H13N3O3	-4.2259	24092.1	22274.6	26228.7	27307.4	24718.4	22978.4	24839.5	21868.5	26295.3	25640.3	24692.1	22385.8	19969.9	36632.2	19036.9	20917.3	30911.7	35633.8	20987.3	32468.3	24729.2	32200.6	40148.3	23658.3	31366.4	34299.2	30926.5	21288.6	39819.6	24442.4	28673.1	13880.6	23504.6	33282.4	36621.4
3.79_195.0525n	194.045	3.78647	neg	3-Hydroxyhippuric acid	HMDB0006116	Benzenoids	Benzene and substituted derivatives	Benzoic acids and derivatives		46.9	44.9	M-H2O-H, M-H	C9H9NO4	-3.21708	3489.75	3018.92	3340.99	3371.53	3257.09	3270.63	3462.01	3250.83	3198.92	3308.9	3253.73	3083.98	2243.05	2289.93	696.851	6143.23	2823.34	4680.65	2822.82	2289.8	800.538	2802.52	2101.75	7060.19	1316.46	441.534	5804.82	7398.64	4626.53	401.718	2029.1	10836	2658.72	12602.3	5267.44
4.70_226.0721m/z	226.072	4.69993	neg	4-Hydroxy-4-(3-pyridyl)-butanoic acid	HMDB0001119	Organoheterocyclic compounds	Pyridines and derivatives	Unclassified	C19579	46.9	37.5	M+FA-H	C9H11NO3	0.0291988	279.51	248.095	254.868	283.167	258.085	258.099	239.343	275.578	252.611	287.952	279.152	210.128	39.2028	362.374	131.902	161.369	44.2595	117.823	3.08093e-08	139.235	6875.35	1093.63	95.3175	103.656	3.08093e-08	212.684	251.557	41.8763	173.305	137.246	745.088	808.847	102.841	157.111	36.823
5.10_162.0550m/z	162.055	5.1025	pos	2-Indolecarboxylic acid	HMDB0002285	Organoheterocyclic compounds	Indoles and derivatives	Indolecarboxylic acids and derivatives		46.9	42.4	M+H	C9H7NO2	0.188067	1637.09	1453.09	1432.86	1516.83	1511.44	1542.15	1591.46	1464.04	1662.65	1550.37	1337.28	1427.16	1869.97	2487.17	2008.15	603.973	1593.85	1360.93	1552.68	2544.95	1387.31	4355.17	1283.07	1764.22	1229.72	1739.79	2127.66	1871.54	2100.02	1285.45	5047.81	1593.89	2314.3	2397.43	1616.63
0.40_154.1357n	137.132	0.39505	pos	(-)-Dihydrocarveol	HMDB0035825	Lipids and lipid-like molecules	Prenol lipids	Monoterpenoids	C11396	46.8	36.5	M+H-H2O, M+H	C10H18O	-0.126887	458247	447801	447726	455092	451023	442640	456437	462989	458454	441788	442555	457926	476565	460326	631705	853256	545533	601299	523009	461672	529616	458179	581085	508659	536258	557302	513765	530241	550768	572022	520169	596469	596526	545254	557493
10.13_573.2422m/z	573.242	10.1291	neg	<i>ortho</i>-hydroxyatorvastatin	HMDB0061015	Organoheterocyclic compounds	Benzimidazoles	Unclassified		46.8	47	M-H	C33H35FN2O6	2.64505	1085.37	886.581	1540.42	807.533	1180.8	1310.06	1074.16	1405.02	1297.67	1050.41	1307.96	1397.84	618.616	3223.57	1526.92	3.08093e-08	3.08093e-08	996.263	8663.41	3.08093e-08	3.08093e-08	3.08093e-08	3.08093e-08	3.08093e-08	2930.29	1833.16	16114.3	4415	3.08093e-08	3.08093e-08	3.08093e-08	3.08093e-08	3.08093e-08	3.08093e-08	3.08093e-08
5.59_211.0974m/z	211.097	5.58857	neg	Perillic acid	HMDB0004586	Lipids and lipid-like molecules	Prenol lipids	Monoterpenoids	C11924	46.8	37.9	M+FA-H	C10H14O2	-1.35621	3059.08	2759.09	3126.09	3081.92	2940.43	2842.89	2798.96	3109.03	2857.77	2836.97	2844.11	3009.16	894.253	3666.14	2081.39	1290.12	1124.26	1545.69	779.437	2576.22	3401.68	4723.51	6706.29	665.244	1545.66	1473.82	1975.42	1296.25	1836.27	3169.3	13895.9	1560.33	9461.17	1362.78	1594.57
4.72_245.0127m/z	245.013	4.7173	neg	4-Vinylphenol sulfate	HMDB0062775	Organic acids and derivatives	Organic sulfuric acids and derivatives	Arylsulfates		46.7	40.4	M+FA-H	C8H8O4S	0.639613	2150.78	2382.55	2332.2	2173.36	2302.11	2308.56	2391.06	2364.05	2376.62	2385.07	2241.13	2316.6	750.958	2344.19	599.215	3250.92	2009.53	10683.4	1666.27	703.313	297.149	1260.84	579.757	3900.5	1340.24	169.667	7851.87	2876.04	1877.91	246.896	1243.35	9200.63	1499.89	10728.6	1927.29
0.70_129.0426n	147.076	0.703483	pos	Pyroglutamic acid	HMDB0000267	Organic acids and derivatives	Carboxylic acids and derivatives	Amino acids, peptides, and analogues	C01879	46.6	38.1	M+NH4, M+Na, M+H	C5H7NO3	-0.206363	268299	315363	347509	347118	326314	345731	341413	341554	328503	326548	316750	320022	252842	282294	375027	441597	359994	377592	395594	392230	330668	296714	325485	322550	342877	411730	310614	362613	371704	351277	259820	383003	335511	374775	282182
10.77_285.2078m/z	285.208	10.7737	neg	Hexadecanedioic acid	HMDB0000672	Lipids and lipid-like molecules	Fatty Acyls	Fatty acids and conjugates	C19615	46.6	42	M-H	C16H30O4	2.37068	3915.83	3619.75	3958.6	3921.66	3940.4	4051.39	3900.62	4229.56	3727.02	3732.19	4330.91	4007.58	1924.03	766.071	2887.98	1056.43	1402.86	1440.33	4132.98	1481.74	3762.18	10564.8	2439.04	1152.94	4260.04	2142.08	31944.7	3884.91	1499.02	1705.93	1922.53	2871.07	5307.66	4997.24	6311.49
4.18_246.9921m/z	246.992	4.18233	neg	Vanillic acid 4-sulfate	HMDB0041788	Benzenoids	Benzene and substituted derivatives	Benzoic acids and derivatives		46.6	42.7	M-H	C8H8O7S	1.0762	950.943	844.261	723.673	929.321	866.857	834.968	842.631	787.298	910.337	845.188	983.678	960.268	196.95	2444.13	326.872	1156.9	1113.38	59.209	660.331	575.778	1666.58	346.373	425.991	688.875	3.08093e-08	182.783	2105.14	80.4252	352.911	884.173	2492.68	767.612	715.452	1407.58	104.278
1.08_187.0713m/z	187.071	1.07638	pos	gamma-Glutamylglycine	HMDB0011667	Organic acids and derivatives	Carboxylic acids and derivatives	Amino acids, peptides, and analogues		46.5	37.5	M+H-H2O	C7H12N2O5	0.0771488	8127.56	8801.79	8591.25	8524.21	8621.15	9231.83	8850.74	8554.13	8972.66	9142.79	9091.99	7538.15	8427.04	9622.67	15166.6	7356.23	6224.88	11655.4	9228.71	8576.7	13845.9	20050.1	4131.91	14072.1	9179.35	6184.1	6823.73	15396.1	5161.23	17858.5	8661.05	5180.51	8392.96	11997.9	10949.4
14.18_284.2947m/z	284.295	14.1845	pos	Octadecanamide	HMDB0034146	Organic acids and derivatives	Carboximidic acids and derivatives	Carboximidic acids	C13846	46.5	36	M+H	C18H37NO	-0.318699	164907	220634	230949	230900	213326	201416	203364	225711	225727	227082	215039	212293	224478	145865	145106	456803	183103	213014	165202	154015	102493	126559	183660	124945	136204	229709	197614	130994	197459	127401	120055	242799	216891	179278	157371
2.86_205.9882n	204.981	2.85562	neg	Pyrogallol-2-O-sulphate	HMDB0060018	Organic acids and derivatives	Organic sulfuric acids and derivatives	Arylsulfates		46.5	39.9	M-H, 2M-H	C6H6O6S	-1.50777	73633.5	72588.2	74883.9	73815.1	72753	72996	72598.6	72752	71429.2	74039.5	71755.1	73888.4	37323	2106.14	52350.3	33673.7	368292	6679.85	9392.06	1814.31	5909.75	1943.09	108976	11500.8	3341.59	364.649	4030.23	137.748	31865.1	182396	12388.7	17210.7	3088.96	452061	6612.31
5.22_120.0811m/z	120.081	5.22147	pos	Tyramine	HMDB0000306	Benzenoids	Benzene and substituted derivatives	Phenethylamines	C00483	46.5	38.5	M+H-H2O	C8H11NO	2.20396	1778.87	1702.16	1706.42	1635.88	1747.37	1786.09	1756.99	1839.1	1777.51	1691.04	1635.08	1825.7	1626.4	1898.17	1625.32	1078.84	1303.27	1651.63	1958.99	1729.69	2403.74	2578.68	1449.85	2483.7	2062.29	1550.25	1339.09	1786.65	1322.47	2646.44	1764.81	1118.43	1625.44	1915.02	1914.51
5.95_203.1286m/z	203.129	5.95117	neg	Ethylmethylacetic acid	HMDB0002176	Lipids and lipid-like molecules	Fatty Acyls	Fatty acids and conjugates	C18319	46.5	37.2	2M-H	C5H10O2	-1.37819	484.603	510.143	501.262	534.618	506.822	482.644	564.946	513.863	509.294	483.969	463.548	552.02	188.136	91.7165	219.343	141.522	124.496	108.724	315.546	335.773	330.898	463.487	128.976	261.728	232.949	401.273	716.624	133.272	176.921	266.28	139.48	186.294	252.963	767.237	174.889
1.06_153.1274m/z	153.127	1.06255	pos	(1S,4S)-Dihydrocarvone	HMDB0036080	Lipids and lipid-like molecules	Prenol lipids	Monoterpenoids	C11415	46.4	37.3	M+H	C10H16O	-0.123689	85174.6	88767.4	90569.6	90128	91818.4	92807.9	93410.2	94629.3	100033	93110.4	92189.1	92591	95497.8	101256	137801	240382	120241	122939	108789	99726.9	113710	94586.2	113932	106444	106047	114437	101317	101812	112076	112703	102607	122577	96978.8	110558	112274
10.27_271.1922m/z	271.192	10.2687	neg	Myristoleic acid	HMDB0002000	Lipids and lipid-like molecules	Fatty Acyls	Fatty acids and conjugates	C08322	46.4	41.6	M+FA-H	C14H26O2	3.02131	1367.28	1128	1363.27	1109.91	1141.66	996.747	1226.12	1233.21	1233.76	905.782	974.308	1059.93	1345.21	641.702	841.516	656.215	928.027	2731.89	779.128	1575.29	1066.93	1292.11	414.891	1328.73	585.082	287.298	1275.41	903.645	720.348	363.722	500.851	1495.3	1593.47	1201.91	220.216
2.17_217.1080m/z	217.108	2.16585	neg	2-Hydroxydecanedioic acid	HMDB0000424	Organic acids and derivatives	Hydroxy acids and derivatives	Medium-chain hydroxy acids and derivatives		46.4	36.2	M-H	C10H18O5	-0.835878	1596.24	1348.37	1612.09	1533.29	1481.34	1479.81	1392.52	1467.31	1546.96	1579.22	1433.6	1425.56	38.9597	128.365	571.839	8396.58	1395.15	49.9847	3372.18	45.3751	724.68	15.6195	884.161	125.174	129.344	182.937	139.604	98.9128	117.889	1306.62	117.12	113.406	1805.78	335.633	269.151
1.07_185.0561m/z	185.056	1.0734	neg	Imidazolepropionic acid	HMDB0002271	Organoheterocyclic compounds	Azoles	Imidazoles	C20522	46.3	43.8	M+FA-H	C6H8N2O2	-4.6467	4342.24	5455.85	5604.04	4128.89	4634.41	3966.84	4256.32	4496.2	4624.45	4693.43	4098.85	4259.01	4637.02	5027.22	7453.99	4370.91	5238.27	5074.15	4896.58	4384.7	7388.31	15906.6	4906.19	8320.16	5530.2	6838.32	5556.93	8917.27	2143.16	9119.04	3967.45	3372.62	4511.53	5889.52	5495.63
1.32_253.0932m/z	253.093	1.32245	neg	Galactosylglycerol	HMDB0006790	Lipids and lipid-like molecules	Glycerolipids	Glycosylglycerols	C05401	46.3	38	M-H	C9H18O8	1.14994	470.877	475.563	507.139	472.703	526.226	474.972	594.878	559.427	515.418	580.792	615.419	563.685	3.08093e-08	2382.02	1475.16	174.99	911.835	254.531	716.088	881.799	1633.36	2164.52	1556.33	2964.49	794.51	1243.94	4736.03	562.174	1867.3	1186.72	636.927	151.712	174.432	3.08093e-08	17.6745
2.11_107.0495m/z	107.05	2.10928	pos	Benzaldehyde	HMDB0006115	Benzenoids	Benzene and substituted derivatives	Benzoyl derivatives	C00261	46.3	40.8	M+H	C7H6O	3.45327	29036.1	26247.6	25311.9	26508.2	26770.8	26806.2	26169.3	27215.4	27584.6	26288.8	24801.3	26932.7	32306.4	36419.6	41540.5	711772	36863.4	37159.5	30852.4	34170.3	34140	30050.3	34814.5	30478.5	31708.3	33763.5	29939.2	29760.7	31931.1	34657.6	30247.8	32850.4	29922.4	30679.4	32269.3
5.57_273.0446m/z	273.045	5.57115	neg	4-Hydroxy-5-(phenyl)-valeric acid-O-sulphate	HMDB0059981	Benzenoids	Benzene and substituted derivatives	Unclassified		46.3	42.1	M-H	C11H14O6S	2.76751	521.462	481.135	615.237	496.302	470.266	504.544	394.141	450.768	385.082	382.926	441.4	489.267	32.5368	3.08093e-08	3.08093e-08	3.08093e-08	1054.39	5721.62	14.2089	3.08093e-08	3.08093e-08	3.08093e-08	3.08093e-08	3.08093e-08	3.08093e-08	3.08093e-08	3.08093e-08	13.5501	5075.68	3.08093e-08	1203.53	3.08093e-08	11.6095	21743.5	3.08093e-08
5.80_167.0343m/z	167.034	5.79563	neg	Vanillic acid	HMDB0000484	Benzenoids	Benzene and substituted derivatives	Benzoic acids and derivatives	C06672	46.3	39.7	M-H	C8H8O4	-4.07439	2635.48	2586.62	2764.59	2708.59	2627.39	2598.73	2652.59	2657.9	2547.64	2655.6	2427.94	2736.19	2164.65	4667.86	2448.06	3155.13	5440.99	2093.73	3417.93	4422.25	4645.33	2374.37	3600.65	4126.08	1400.56	900.5	5480.14	1194.95	4136.21	3045.26	8707.19	761.732	1911.55	9124.7	1856.91
7.83_227.1289m/z	227.129	7.83022	neg	Traumatic acid	HMDB0000933	Lipids and lipid-like molecules	Fatty Acyls	Fatty acids and conjugates	C16308	46.3	38	M-H	C12H20O4	-0.0017972	3091.38	2737.99	2848.75	2926.4	2888.89	2750.24	2780.07	2815.86	2928.15	3095.46	2963.38	2712.11	2995.59	1989.2	2811.68	2637.37	1999.54	3177.08	2803.49	2517.02	4150.05	4290.35	1975.89	2650.33	2966.1	3031.07	11561.1	2303.58	2288.85	2072.11	4053.1	2005.61	3913.29	6496.01	2542.77
1.41_182.0453m/z	182.045	1.40872	neg	3-Pyridylacetic acid	HMDB0001538	Organoheterocyclic compounds	Pyridines and derivatives	Unclassified		46.2	40.1	M+FA-H	C7H7NO2	-4.06582	2098.98	1807.23	2096.87	1990.8	1885.8	1827.23	1897.58	1885.61	1799.29	1871.17	1726.56	1773.28	1564.18	1653.26	1523.25	1777.84	1194.14	1368.98	1411.06	2071.13	1545.3	1458.89	1632.79	1705.49	1358.96	1963.22	2359.98	1924.7	1484.81	2156.22	4099.98	1238.96	2435.01	1806.11	2543.22
5.03_156.1020m/z	156.102	5.03418	pos	3-Ethyl-1,2-benzenediol	HMDB0040177	Benzenoids	Phenols	Benzenediols	C06728	46.2	37.9	M+NH4	C8H10O2	0.540956	7957.17	5557.25	5516.98	5678.6	5908.85	5738.53	5839.03	6085.3	5907.29	5579.71	5301.79	5445.31	11222.2	11472.3	13257.5	5034.67	10324.2	10748.7	9272.13	8074.96	9041.32	40575.1	8694.3	7057.32	7773.3	8146.33	10060	6762.95	9879.95	7199.94	12162.5	7332.8	6289.72	6690.52	6814.53
5.28_209.0452m/z	209.045	5.28163	neg	3-(3,4-Dihydroxy-5-methoxy)-2-propenoic acid	HMDB0035484	Phenylpropanoids and polyketides	Cinnamic acids and derivatives	Hydroxycinnamic acids and derivatives	C05619	46.2	34.2	M-H	C10H10O5	-1.46292	235441	232011	232980	242618	238915	224959	245232	237743	245472	231443	224802	237347	298358	274930	318122	323730	301676	306600	284723	265612	307788	283587	331592	278889	321968	282912	271394	281683	293486	295701	295223	318409	253830	262341	304923
5.88_204.0663m/z	204.066	5.8819	neg	N-Hydroxy-1-aminonaphthalene	HMDB0062503	Benzenoids	Naphthalenes	Unclassified	C14789	46.2	34.7	M+FA-H	C10H9NO	-1.7188	2009.7	1837.86	1917.31	1744.05	1861.94	1861.54	1912.03	1877.56	1924.86	1882.49	1904.8	1715.18	487.523	886.408	206.016	2072.37	491.1	1736.32	7995.98	1086.86	327.6	20619.1	67.6377	549.542	91.8918	227.607	6848.85	358.109	2460.44	209.961	6731.44	847.389	1369.36	907.249	138.338
6.31_283.1193m/z	283.119	6.31403	neg	Histidinyl-Phenylalanine	HMDB0028892	Organic acids and derivatives	Carboxylic acids and derivatives	Amino acids, peptides, and analogues		46.2	40.8	M-H2O-H	C15H18N4O3	-2.44227	2612.74	2829.12	2719.53	2893.31	2808.77	2669.03	2992.67	2792.29	2816.87	2980.85	2929.68	2880.97	1023.99	6469.97	2361.99	1343.83	465.955	1889.93	591.979	1787.01	2829.67	1659.93	315.727	483.71	622.072	1939.32	1212.26	2507.47	1997.31	2754.94	18150.6	1157.73	11398.4	1708.75	1391.44
7.81_357.0625m/z	357.062	7.81283	neg	Aflatoxin B1	HMDB0006552	Phenylpropanoids and polyketides	Coumarins and derivatives	Furanocoumarins	C06800	46.2	37.3	M+FA-H	C17H12O6	2.86851	32294.6	33367.9	33290.2	34642.1	33818.6	31863.5	34366.8	34629.4	35190.4	32363.6	31536.2	33459.8	40147.2	39044.9	43266	44097.1	41677.6	41143.6	41428.8	35818.5	42246.4	39500.3	46923.4	39326.6	43627.5	41641.5	37224.9	38848.4	40334.9	41985.2	38869.9	43403.5	35408.2	36638.1	40882.9
0.75_104.0710m/z	104.071	0.745	pos	(S)-b-aminoisobutyric acid	HMDB0002166	Organic acids and derivatives	Carboxylic acids and derivatives	Amino acids, peptides, and analogues	C03284	46.1	39.5	M+H	C4H9NO2	3.79104	16978.2	19479.1	19486.4	19480.9	19255.8	19012.7	19550.2	20327.5	20324.4	18363.2	19398.3	19248.2	15081.1	15101.7	21016.8	13712.7	17884.8	19430.6	15341.1	19438.2	15290.1	19477.9	19275.1	18251.3	30206.6	23347.9	16629.2	15431.2	19246.3	22576.9	18155	25648.7	23305.7	47278.9	22581
0.87_130.0500m/z	130.05	0.870983	pos	O-Acetylserine	HMDB0003011	Organic acids and derivatives	Carboxylic acids and derivatives	Amino acids, peptides, and analogues	C00979	46.1	38	M+H-H2O	C5H9NO4	0.964014	121440	102101	99943.5	109800	110204	112074	118640	114973	109668	104722	105524	110865	83197.6	78479.6	79467.4	171993	87231.9	66404.8	98088.9	98431.5	85500.4	94891.1	83035.7	84846.2	113668	90120.9	103599	100881	81789.2	82118.9	77101.6	98154.7	140787	82898.5	72342
2.61_218.1032m/z	218.103	2.61455	neg	Pantothenic acid	HMDB0000210	Organic oxygen compounds	Organooxygen compounds	Alcohols and polyols	C00864	46.1	34	M-H	C9H17NO5	-0.762058	7577.73	7850.15	7766.7	7417.12	7523.35	7808.86	7400.38	7244.34	7553.05	7750.99	7342.72	7704.33	7430.84	7826.02	6643.5	5046.41	4769.34	5785.92	5668.52	6403.62	3219.73	4478.43	5593.03	8727.99	5515.63	6191.37	9535.21	8881.61	6091.78	8717.62	10658.5	5546.67	5315.57	6346.46	14287.2
4.84_233.0124m/z	233.012	4.83605	neg	p-Toluenesulfonic acid	HMDB0059933	Benzenoids	Benzene and substituted derivatives	Benzenesulfonic acids and derivatives	C06677	46.1	37.1	M+FA-H	C7H8O4S	-0.659578	6050.23	6475.94	6253.94	6004.35	6321.11	6370.13	6576.69	6195.7	6498.47	6412.41	6424.91	6461.86	4511.66	857.14	2982.52	2902.95	37056	2625.33	1811.78	407.216	1447.7	228.482	8440.11	4634.31	294.084	151.149	1258.44	212.693	10417.8	18004.2	11221.6	2226.26	718.563	34369.8	310.914
4.92_263.1390m/z	263.139	4.91852	pos	Prolylphenylalanine	HMDB0011179	Organic acids and derivatives	Carboxylic acids and derivatives	Amino acids, peptides, and analogues		46.1	32.7	M+H	C14H18N2O3	-0.133465	9330.61	8126.39	8613.98	8376.14	8756.86	9267.37	8708.49	9336.33	9055.1	8675.42	8252.64	8709.8	9367.32	19197.6	8483.74	10476.8	7251.93	6405.5	6640.61	10831.3	6491.28	12921.2	7578.26	7352.1	6870.46	7362.95	9269.49	8520.61	8744.32	11316	9598.56	2881.22	13119.8	14549.2	7828.75
5.30_183.0293m/z	183.029	5.29815	neg	4-O-Methylgallic acid	HMDB0013198	Benzenoids	Benzene and substituted derivatives	Benzoic acids and derivatives		46.1	35	M-H	C8H8O5	-3.0245	141783	137782	145592	134302	138780	137544	138612	136703	140493	144456	136818	136457	113752	44649.6	55730.1	41007.7	50337.4	7302.36	13253.1	27131.2	86134	13682.5	13215.7	100637	4871.89	11284.5	63683.8	8459.48	263314	60907.2	131389	9854.3	159484	75232.6	72896.2
6.83_269.1037m/z	269.104	6.8314	neg	1-Methyl-6-phenyl-1H-imidazo[4,5-b]pyridin-2-amine	HMDB0041008	Organoheterocyclic compounds	Pyridines and derivatives	Phenylpyridines	C16038	46.1	38.4	M+FA-H	C13H12N4	-3.01754	1050.88	1790.78	1302.97	1523.74	1586.12	1760.61	1661.65	1714.58	1601.29	1659.45	1756.26	1894.38	298.322	1463.76	636.724	494.714	366.108	466.33	270.828	755.994	1962.2	2361.67	5652.56	252.111	605.771	776.338	1261.67	474.333	926.141	1686.81	13847.8	845.416	5173.45	342.667	902.146
7.00_527.2148m/z	527.215	7.00375	neg	Acetyl-N-formyl-5-methoxykynurenamine	HMDB0004259	Organic oxygen compounds	Organooxygen compounds	Carbonyl compounds	C05642	46.1	42	2M-H	C13H16N2O4	0.120159	33176.3	33425.4	34536.6	33842.6	33809.7	34229.5	33564.4	34701	33773.1	34720.8	34273.5	34255	26726.3	30412.2	30346	13761	21222.5	12920.5	21444.9	67432.7	23555.1	35548.5	13189.3	65474.3	12840.6	15425.7	50891	66972.2	26404.8	32607.5	23980.4	44559.6	50220.8	113109	70718.4
8.07_195.1023m/z	195.102	8.0726	neg	(R)-Menthofuran	HMDB0036089	Lipids and lipid-like molecules	Prenol lipids	Monoterpenoids	C09868	46.1	34.2	M+FA-H	C10H14O	-2.72074	9203.18	9248.85	9182.34	9050.49	8953.33	9207.28	8568.27	8691.31	8808.9	9268.16	8891.69	8976.47	2106.79	30222.1	3140.3	1545.69	2933.86	19348.3	664.437	8241.53	12326.9	5478.84	4491.04	1908.06	1033.89	1487.18	7015.43	1377.34	7972.35	28861.5	85390.4	1253.84	24439.6	3787.8	1236.16
3.75_195.0519m/z	195.052	3.75185	neg	1,7-Dimethyluric acid	HMDB0011103	Organoheterocyclic compounds	Imidazopyrimidines	Purines and purine derivatives	C16356	46	36.6	M-H	C7H8N4O3	-2.50414	1931.61	2006.97	2026.9	1950.92	2000.14	2069.79	1954.27	2063.36	1954.26	1835.42	2125.9	2069.87	5613.85	181.705	141.867	353.939	6408.51	4383.57	286.884	303.998	610.476	213.422	212.534	385.678	149.385	160.338	233.19	1334.85	5427.33	5994.95	819.53	964.498	247.453	17322.6	476.435
5.31_184.0373n	185.045	5.30617	pos	3,4-Dihydroxymandelic acid	HMDB0001866	Benzenoids	Phenols	Benzenediols	C05580	46	31.5	M+H-H2O, M+H	C8H8O5	0.441474	58002.9	45724.1	46106.8	43749.9	47567.5	49596.4	52884	45930.8	55781.8	45051.4	39611.5	46303.7	42315.2	12325.6	20935.5	51261	15311.9	310.645	1829.19	6687.62	35905.5	2515.22	2196.5	40421.2	464.216	2057.65	24596.7	1640.1	91625.4	15033.1	40589.3	1626.09	67069	28407.3	28239
6.43_205.0504m/z	205.05	6.43433	neg	Naphthalene-1,2-diol	HMDB0060497	Benzenoids	Naphthalenes	Naphthols and derivatives	C03012	46	33.8	M+FA-H	C10H8O2	-1.35625	141.083	173.02	188.25	189.896	161.857	179.671	183.775	167.479	128.07	142.598	130.678	154.744	23.5747	17.1685	107.372	21.5532	108.869	40.6938	294.236	3.08093e-08	14.7898	34.7045	1557.86	47.7329	33.7606	29.828	22.3438	3.08093e-08	26.8353	85.0951	46.3777	5280.6	35.5091	2637.86	3.08093e-08
7.00_197.0809m/z	197.081	7.00085	pos	Homoveratric acid	HMDB0000434	Benzenoids	Benzene and substituted derivatives	Methoxybenzenes		46	35.3	M+H	C10H12O4	0.520489	3540.7	3484.72	3466.82	3460.45	3564.23	3663.84	3802.06	3515.31	3639.07	3668.97	3452.56	3508.71	3220.71	3884.73	4343.65	1287.46	2753.08	2251.03	2983.86	6946.62	3173.58	3989.52	2051.65	6686.2	1881.24	2077.16	5393.47	6117.39	3110.95	3470.42	2780.17	4934.89	5281.42	11294.4	7207.72
12.79_391.2863m/z	391.286	12.7925	neg	Murocholic acid	HMDB0000811	Lipids and lipid-like molecules	Steroids and steroid derivatives	Bile acids, alcohols and derivatives	C15515	45.9	38	M-H	C24H40O4	2.35183	20320.8	17517.8	17579.7	17257.6	17390.9	17965.1	16515.3	17818.6	16743.3	18719	17988.7	15032.3	13268.9	15973.2	11247.5	6511.03	25657.3	3.08093e-08	39007.1	29416.4	11562.2	17509.7	21818.2	22553.4	23944.5	18385.2	14228.1	22400.8	20269.9	10120.2	2045.16	19304.4	18564.5	21510.3	15340.7
2.92_262.9872m/z	262.987	2.92445	neg	Methylgallic acid-O-sulphate	HMDB0060005	Benzenoids	Benzene and substituted derivatives	Benzoic acids and derivatives		45.9	39.2	M-H	C8H8O8S	1.75964	2041.52	2060.04	2075.41	2044.07	2021.13	2054.7	1984.87	2123.85	1959.08	2057.35	2028.39	2032.76	1015.77	1851.96	2446.57	841.008	1343.06	537.52	1290.21	502.836	855.438	432.33	2154.67	192.745	3.08093e-08	84.715	225.532	3.08093e-08	2296.78	5993.34	15196.7	796.992	1075.73	17035.1	83.7753
4.01_187.0633n	205.097	4.0053	pos	Indoleacrylic acid	HMDB0000734	Organoheterocyclic compounds	Indoles and derivatives	Indoles		45.9	30.8	M+H, M+NH4, M+H-H2O	C11H9NO2	0.0159666	4.1432e+06	3.83999e+06	3.8763e+06	4.00136e+06	4.01736e+06	4.10125e+06	4.06862e+06	4.0943e+06	4.18304e+06	3.83945e+06	3.84795e+06	4.15482e+06	2.93916e+06	4.5805e+06	3.4164e+06	3.00368e+06	3.25319e+06	3.70747e+06	1.77168e+06	2.55955e+06	3.00051e+06	2.20819e+06	4.63884e+06	3.14733e+06	4.19241e+06	4.73614e+06	2.48523e+06	3.66447e+06	3.18733e+06	4.41772e+06	2.28861e+06	2.09869e+06	4.00793e+06	2.91136e+06	4.84539e+06
4.96_243.1716m/z	243.172	4.95602	neg	Leucyl-Isoleucine	HMDB0028932	Organic acids and derivatives	Carboxylic acids and derivatives	Amino acids, peptides, and analogues		45.9	33.7	M-H	C12H24N2O3	0.779674	5915.5	6150.03	6006.15	6265.27	6030.64	6113.68	5796.72	5896.79	5931.95	6271.21	6182.9	6237.39	13832.3	7113.89	5780.67	6712.13	7688.79	5199.68	7896.8	5412.16	8169.77	6723.57	7142.16	6965.79	5317.96	8069.82	10423.4	6432.8	6769.87	12291.6	6650.61	3595.66	9078.81	8215.97	12652.5
6.00_218.2115m/z	218.211	6.00087	pos	Dodecanoic acid	HMDB0000638	Lipids and lipid-like molecules	Fatty Acyls	Fatty acids and conjugates	C02679	45.9	32.1	M+NH4	C12H24O2	0.0860908	63881.1	65147.6	62786.7	66639.3	67174.8	67511.3	72549.5	65782.9	72493.7	67433	65001.9	70544.2	3515.64	4497.81	5031.74	5658.48	3837.52	4337.48	4144.24	3874.12	4247.41	4376.08	4322.7	3837.77	4411.7	4919.78	4783.53	4518.63	5506.63	5940.05	4906.79	5838.39	4014.99	4654.67	4962.99
3.01_194.0455m/z	194.045	3.01048	neg	Salicyluric acid	HMDB0000840	Benzenoids	Benzene and substituted derivatives	Benzoic acids and derivatives	C07588	45.8	34	M-H	C9H9NO4	-2.05173	5394.35	5367.16	5359.62	5432.99	5315.66	5294.35	5157	5453.92	5086.93	5540.68	5278.51	5397.9	3821.97	5524.89	4946.01	6676.1	5453.96	1399.31	10076.9	4137.87	6294.17	1852.18	3876.6	4757.14	3408.37	1893.72	6523.94	5966.54	3758.06	3402.03	12721.1	4098.88	3685.39	6646.62	5039.2
5.01_165.0186m/z	165.019	5.00798	neg	Terephthalic acid	HMDB0002428	Benzenoids	Benzene and substituted derivatives	Benzoic acids and derivatives	C06337	45.8	35.9	M-H	C8H6O4	-4.38491	93950.1	89656.9	91695.3	109432	95170.6	85572.6	103943	90902.3	94972.8	93159.1	85475.1	97102.6	131710	109572	122742	126898	116675	120135	109300	103943	118617	125204	132613	108399	121045	113402	105267	109254	110776	128955	118933	131217	99403.7	105280	117465
5.50_206.0820m/z	206.082	5.50188	neg	N-Acetyl-L-phenylalanine	HMDB0000512	Organic acids and derivatives	Carboxylic acids and derivatives	Amino acids, peptides, and analogues	C03519	45.8	34.6	M-H	C11H13NO3	-1.2042	1966.42	2181.93	2075.27	2061.36	2079.71	2141.58	1943.9	2145.73	2142.21	2062.56	2225.35	2204.11	3918.18	4273.6	2805.59	2179.07	3149.53	2507.46	1827.3	4577.75	2161.1	2368.43	2946.22	2994.32	2804.6	3137.93	2666.17	3341.39	3105.6	3653.22	3557.28	2318.9	3762.03	2320.58	3282.68
1.06_118.0865m/z	118.087	1.06255	pos	Norvaline	HMDB0013716	Organic acids and derivatives	Carboxylic acids and derivatives	Amino acids, peptides, and analogues	C01799	45.7	37.2	M+H	C5H11NO2	2.16955	505112	448510	452664	452993	470680	486419	508145	439739	491830	437345	431080	502756	555606	356829	463213	409587	385530	547354	315267	423462	435401	388559	447554	458610	612659	517945	359731	406424	448920	522664	312879	298078	412101	683710	456288
1.09_183.0153m/z	183.015	1.08837	neg	5-hydroxy-2-oxo-4-ureido-2,5-dihydro-1H-imidazole-5-carboxylate	HMDB0059663	Organic acids and derivatives	Carboxylic acids and derivatives	Amino acids, peptides, and analogues	C12248	45.7	40	M-H2O-H	C5H6N4O5	-3.14864	4606.46	4533.83	4425.81	4716.15	4354.19	4598.25	4526.2	4291.16	4380.62	3869.21	4513.05	4290.24	5542.25	3722.41	3753.53	2528.64	2347.93	3635.76	3505.96	4439.31	2479.31	3523.13	3415.74	3429.45	3186.31	3839.24	4091.4	4039.3	4810.31	5081.41	6168.13	2855.63	3507.47	3600.2	3766.16
10.23_205.1951m/z	205.195	10.2345	pos	alpha-Humulene	HMDB0036467	Lipids and lipid-like molecules	Prenol lipids	Sesquiterpenoids	C09684	45.7	35.8	M+H	C15H24	0.207996	2205.17	2093.08	2218.9	2253.78	2175.55	2118.53	2309.67	2170.67	2318.25	2288.48	2084.99	2135.3	2525.22	2082.96	1945.6	10300.9	2198.1	1810.3	1539.76	2242.11	1918.73	1857.1	3187.88	3992.37	1295.45	2085.39	3232.3	3779.79	2516.55	1669.1	1321.36	2050.35	1434.03	3247.9	2195.42
15.87_156.0768m/z	156.077	15.8715	pos	Nicotinamide N-oxide	HMDB0002730	Organoheterocyclic compounds	Pyridines and derivatives	Pyridinecarboxylic acids and derivatives		45.7	33.3	M+NH4	C6H6N2O2	0.0617709	100573	283517	262576	310274	282065	307359	472387	217565	268705	373216	305529	282396	185480	250256	175507	110955	153926	186318	206339	217514	154632	159029	242200	193633	196722	220388	226429	243444	236862	173141	273259	244952	207445	199485	286867
3.16_134.0603m/z	134.06	3.15805	pos	2-Phenylglycine	HMDB0002210	Organic acids and derivatives	Carboxylic acids and derivatives	Amino acids, peptides, and analogues		45.7	38.1	M+H-H2O	C8H9NO2	1.49502	2390.72	2212.59	2266.35	2374.62	2355.86	2377.08	2390.18	2385.59	2339.23	2345.77	2330.09	2324.8	2164.82	3100.99	3916.22	1077.34	2524.57	2201.93	2435.49	2321.03	2629.78	1753.99	2070.75	2747.3	2089.96	6406.78	1760.38	1795.28	2309.37	10421.2	11304.9	2381.03	1685.09	14322.9	2185.34
6.12_176.0707m/z	176.071	6.1199	pos	Indoleacetic acid	HMDB0000197	Organoheterocyclic compounds	Indoles and derivatives	Indolyl carboxylic acids and derivatives	C00954	45.7	39.6	M+H	C10H9NO2	0.269001	26751.9	28877.2	26842.9	26375.2	27799.6	29319.5	29835.6	27253.3	27339.2	26111.2	26046.2	29549.6	25113.9	41763.7	22199.5	27027.6	21051.6	14396.1	7382.82	13313.4	16039.4	31614.8	18115.2	13022.1	15529.9	12046.6	19400.8	10965.8	18367.8	111241	76283	8839.71	22232.4	13330.4	18290.4
1.34_132.1020m/z	132.102	1.33922	pos	L-Norleucine	HMDB0001645	Organic acids and derivatives	Carboxylic acids and derivatives	Amino acids, peptides, and analogues	C01933	45.6	35.8	M+H	C6H13NO2	0.799434	3.43747e+06	3.27552e+06	3.26337e+06	3.35761e+06	3.35552e+06	3.40076e+06	3.30638e+06	3.47438e+06	3.43926e+06	3.27934e+06	3.27164e+06	3.36865e+06	4.03009e+06	2.90201e+06	3.44198e+06	3.47879e+06	2.86236e+06	3.70031e+06	2.53828e+06	3.29567e+06	2.81909e+06	3.54746e+06	3.51535e+06	3.07663e+06	3.74695e+06	4.10594e+06	2.93335e+06	2.97557e+06	2.6765e+06	3.64536e+06	2.54898e+06	2.28629e+06	3.27504e+06	5.23985e+06	3.67974e+06
12.64_271.2284m/z	271.228	12.639	neg	2-Pentadecanone	HMDB0031081	Organic oxygen compounds	Organooxygen compounds	Carbonyl compounds		45.6	33.1	M+FA-H	C15H30O	2.49047	25093.2	20157.4	25222.7	24093	23241.9	21943.3	22996.7	23754.8	23929.8	24046.8	21797	24819.8	20624.9	10599.6	11413.1	15477.9	15380.9	5286.34	19048.8	17790.7	12310	20316.4	14115.9	14811.3	17645.7	17033.9	37767.3	22451.6	16466.4	17639.9	16693.3	19177.4	23024.8	18651.7	11943.6
1.13_136.0757m/z	136.076	1.13195	pos	p-Octopamine	HMDB0004825	Benzenoids	Phenols	1-hydroxy-2-unsubstituted benzenoids	C04227	45.5	37.1	M+H-H2O	C8H11NO2	0.339963	179225	161030	155532	167642	163720	165800	174301	158692	160231	152768	153694	165545	145374	212576	160460	172916	148561	157343	108356	205043	188512	138320	166464	161571	155122	196703	152510	180513	229861	161997	122657	112192	148993	186585	232956
9.00_274.2740m/z	274.274	9.0017	pos	Palmitic acid	HMDB0000220	Lipids and lipid-like molecules	Fatty Acyls	Fatty acids and conjugates	C00249	45.5	29.7	M+NH4	C16H32O2	-0.17414	3.03821e+06	2.87066e+06	2.70505e+06	2.83741e+06	2.95035e+06	2.91168e+06	2.94938e+06	2.99577e+06	3.01941e+06	2.927e+06	2.86072e+06	2.98813e+06	1.64587e+06	1.41446e+06	1.8197e+06	1.91642e+06	1.61455e+06	1.85092e+06	1.66162e+06	1.45372e+06	1.3533e+06	1.49698e+06	1.64503e+06	1.62239e+06	1.87248e+06	1.8567e+06	1.80163e+06	1.76372e+06	1.86232e+06	1.81707e+06	1.60307e+06	2.25471e+06	1.84051e+06	1.78618e+06	1.66067e+06
6.00_201.0223m/z	201.022	6.00282	neg	4-ethylphenylsulfate	HMDB0062551	Organic acids and derivatives	Organic sulfuric acids and derivatives	Arylsulfates		45.4	34.8	M-H	C8H10O4S	-1.78993	55265.7	55752.4	54336.9	55111.5	54291.1	55931.2	53156.3	54120.8	53638.9	55754.9	54408.5	54113.1	3204.43	1052.98	1865.08	4707.61	1038.74	11504.1	2006.69	72896.9	915.631	230097	1071.15	9870.05	1199.8	362.128	12116.8	13050.1	57438.6	1088.14	33087.4	25388	5865.52	39794.4	428.943
7.97_329.2341m/z	329.234	7.96875	neg	9,10,13-TriHOME	HMDB0004710	Lipids and lipid-like molecules	Fatty Acyls	Fatty acids and conjugates	C14835	45.4	38	M-H	C18H34O5	2.301	3408.77	4724.44	3695.54	3860.09	4120.57	4399.74	4171.09	4171.16	4136.02	4453.96	4094.7	4430.54	5191.78	3798.31	5913.09	9541.89	5229.25	9419.88	7979.26	4402.02	4123.42	4558.04	4423.38	4238.43	5930.53	12305	4072.92	3967.52	2847.33	4193.06	2965.74	4914.99	9516.5	6284.15	3166.62
2.61_139.0502m/z	139.05	2.61163	pos	4-Imidazolone-5-propionic acid	HMDB0001014	Organoheterocyclic compounds	Azoles	Imidazoles	C03680	45.3	30.5	M+H-H2O	C6H8N2O3	0.172055	6836.18	6308.21	6286.13	6347.89	6613.6	6637.8	6650.04	6621.7	6916.77	6238.73	6723.64	6792.98	3256.86	4340.22	4635.65	41.0695	3199.98	3683.08	3088.99	3148.41	3211.99	23105.8	3469.9	2862.99	2805.77	2644.5	105822	2896.82	3117.05	3048.61	2925.93	3450.24	2880.42	20404	3182.89
3.43_231.1702m/z	231.17	3.4312	pos	Isoleucyl-Valine	HMDB0028920	Organic acids and derivatives	Carboxylic acids and derivatives	Amino acids, peptides, and analogues		45.3	32.1	M+H	C11H22N2O3	-0.691172	9614.06	9541.02	9230.97	9626.48	9711.63	9444.95	10388	9766.06	10191.4	9574.02	9508.72	9959.98	4542.47	9084.35	6185.89	3270.08	3203.72	4870.43	10259.2	1584.78	11844.6	4509.65	8228.89	10106.6	8118.04	5667.1	2785.63	3714.36	5237.78	5023.32	2881.34	1551.67	4145.38	2433.48	10381.8
8.35_407.2814m/z	407.281	8.34858	neg	3a,6a,7b-Trihydroxy-5b-cholanoic acid	HMDB0000364	Lipids and lipid-like molecules	Steroids and steroid derivatives	Bile acids, alcohols and derivatives	C17727	45.3	39.9	M-H	C24H40O5	2.66405	602.915	645.173	690.236	512.94	600.446	792.339	607.345	439.591	570.163	342.001	718.723	654.925	2969.33	409.361	1017.16	3.08093e-08	3.08093e-08	3.08093e-08	51.4912	3.08093e-08	677.693	3.08093e-08	3.08093e-08	230.368	3.08093e-08	3.08093e-08	3.08093e-08	3.08093e-08	3.08093e-08	3413.78	1951.09	831.296	404.011	1747.67	306.377
0.73_114.0665m/z	114.066	0.73115	pos	Beta-Guanidinopropionic acid	HMDB0013222	Organic nitrogen compounds	Organonitrogen compounds	Guanidines	C03065	45.2	33.6	M+H-H2O	C4H9N3O2	2.31076	200259	204307	205805	203848	206842	207192	218043	209309	210632	204297	199520	211423	228027	433100	211003	156615	212851	376832	190998	311442	206369	257166	167996	208991	222348	245991	268312	239245	245607	213321	408402	128658	235297	248804	169580
0.75_131.0695n	132.077	0.745	pos	Creatine	HMDB0000064	Organic acids and derivatives	Carboxylic acids and derivatives	Amino acids, peptides, and analogues	C00300	45.2	30.7	M+H, M+Na	C4H9N3O2	0.538551	174938	181138	182549	175278	177918	178964	183610	170579	181340	176325	172916	180065	308885	112822	207525	211115	187276	438378	189733	150121	186597	188220	95869.7	254264	461372	179881	77597.8	183200	78710.6	337161	146772	499356	90147.4	201842	114514
0.76_198.1237m/z	198.124	0.758833	pos	L-Histidine trimethylbetaine	HMDB0029422	Organic acids and derivatives	Carboxylic acids and derivatives	Amino acids, peptides, and analogues	C05575	45.2	32.8	M+H	C9H15N3O2	0.200942	9458.58	10724.2	10115.2	10133.4	9978.72	7941.13	10059.7	10086.9	10939.9	10380.2	9696.89	9925.61	14280.9	14868.5	10475.2	1809.8	2678.41	20055.1	7694.59	10641.5	15446.4	6560.36	1700.22	10041.8	2012.5	13463.1	4532.63	5649.82	4413.26	21459.3	13769.5	11857.5	5668.61	11802.5	7616.05
10.30_239.1654m/z	239.165	10.3036	neg	(3S,6E)-Nerolidol	HMDB0041629	Lipids and lipid-like molecules	Prenol lipids	Monoterpenoids	C09704	45.2	28.5	M+FA-H	C13H22O	0.820196	260.988	250.801	267.143	162.449	189.981	187.867	147.423	170.276	171.175	255.927	102.033	169.253	229.069	3.08093e-08	3.08093e-08	3.08093e-08	3.08093e-08	3.08093e-08	154.808	3.08093e-08	3.08093e-08	3.08093e-08	3.08093e-08	3.08093e-08	3.08093e-08	81.3156	349.407	149.512	3.08093e-08	44.8233	75.5988	3.08093e-08	166.563	72.5562	101.703
5.09_177.0188m/z	177.019	5.09432	neg	3-(3,4-dihydroxyphenyl)-2-oxopropanoic acid	HMDB0125373	Benzenoids	Benzene and substituted derivatives	Phenylpyruvic acid derivatives	C04045	45.2	32.5	M-H2O-H	C9H8O5	-2.71109	2064.66	1965.69	1994.59	2097.53	2003.79	2068.71	2009.41	2000.22	1881.02	2080.11	1987.2	1984.08	2387.61	2436.92	1901.03	1948.9	2477.34	1557.58	2098.98	1810.4	2768.69	1204.09	2311.7	2173.3	1963.02	2548.76	1978.51	1615.23	1108.91	1532.39	1867.81	1268.8	1582.74	1334.14	1929.12
5.44_279.1339m/z	279.134	5.43705	pos	N1-(alpha-D-ribosyl)-5,6-dimethyl-benzimidazole	HMDB0011112	Nucleosides, nucleotides, and analogues	Benzimidazole ribonucleosides and ribonucleotides	Unclassified	C05775	45.2	31.6	M+H	C14H18N2O4	-0.289821	2024.41	1750.03	1684.7	1694.35	1797.95	1756.9	1707.67	1895.71	2016.2	1789.3	1740.03	1808.45	452.774	4536.73	791.374	863.59	1019.71	5303.02	353.211	2104.93	110.665	3282.85	1480.89	874.812	627.175	482.345	6846.71	640.074	3828.92	5302.79	15365.8	2572.59	2656.19	16670.2	550.406
1.12_160.0607m/z	160.061	1.11897	neg	Glucosamine	HMDB0001514	Organic oxygen compounds	Organooxygen compounds	Carbohydrates and carbohydrate conjugates	C00329	45.1	33.8	M-H2O-H	C6H13NO5	-4.41047	6205.67	6309.07	5594.32	6916.68	6250.77	6875.9	6373.41	5804.92	5713.39	6486.63	6121.32	6282.78	10416.3	10451	6395.02	5849.27	6718.86	11684.8	5204.65	7236.78	6152.57	8836.25	6376.8	6308.44	6698.6	8183.95	7582.84	9104.98	8102.74	7517.03	12141.3	6833.59	7129.92	8990.92	6870.2
1.12_173.0084m/z	173.008	1.11897	neg	Dehydroascorbic acid	HMDB0001264	Organoheterocyclic compounds	Lactones	Gamma butyrolactones	C05422	45.1	34.5	M-H	C6H6O6	-4.27054	8846.88	7793.87	7399.05	8357.68	7856.13	7627.16	8971.47	7450.56	7695.84	7432.37	7613.01	7653.89	6306.58	6030.67	5331.95	3779.71	7093.97	4354.13	14161.7	5122.45	4468.55	4980.22	5291.67	6637.88	6811.52	5179.68	15247.7	6192.97	5498.76	5344.25	10567.7	4529.28	4693.8	9178.66	4888.03
5.23_188.0138n	187.007	5.23153	neg	p-Cresol sulfate	HMDB0011635	Organic acids and derivatives	Organic sulfuric acids and derivatives	Arylsulfates		45.1	33.8	M-H, 2M-H	C7H8O4S	-2.8684	1.04768e+06	1.05479e+06	1.06427e+06	1.09279e+06	1.05691e+06	1.07692e+06	1.05336e+06	1.02358e+06	1.03067e+06	1.06316e+06	1.08713e+06	1.0794e+06	87531	1.31866e+06	251986	419159	255099	2.11283e+06	144866	2.48559e+06	28613.3	2.34034e+06	195954	319141	991262	5745.79	1.1274e+06	905392	1.7491e+06	211659	4.91662e+06	624492	3.14641e+06	1.05064e+06	58192.9
0.73_195.0505m/z	195.051	0.732867	neg	D-Ribose	HMDB0000283	Organic oxygen compounds	Organooxygen compounds	Carbohydrates and carbohydrate conjugates	C00121	45	31	M+FA-H	C5H10O5	-3.24655	59649.6	60201.3	67355.8	69666.2	62841.5	56004.8	61080.9	57867	65589.2	58835.7	59435.2	63527.3	88540.8	77944.5	91634	70413.5	112728	162716	102262	106255	68678.9	99202.5	87916.8	90473	61879.1	73118	97476.5	53006.9	65305.6	78854.8	215940	45978.1	52448.5	62154.1	73645.5
0.76_191.0555m/z	191.056	0.76115	neg	D-altro-D-manno-Heptose	HMDB0029952	Organic oxygen compounds	Organooxygen compounds	Carbohydrates and carbohydrate conjugates	C06397	45	31.8	M-H2O-H	C7H14O7	-2.74133	16191.4	17528.2	16448.7	16039.9	15962.3	16277.8	15021	15267.6	17956	14011.8	14481.7	15977.9	10067.7	3990.26	9320.92	3726.03	3774.4	4658.26	6085	3772.35	7090.33	4538.83	11673.1	8718.08	1067.72	1395.37	3625.28	4649.74	4742.76	2997.31	16386.5	11736.1	5728.48	7249.06	1947.21
0.79_160.1332m/z	160.133	0.786933	pos	(3Z)-2-Propylpent-3-enoic acid	HMDB0013903	Lipids and lipid-like molecules	Fatty Acyls	Fatty acids and conjugates	C16654	45	27.3	M+NH4	C8H14O2	-0.236792	71895.2	77986.3	74611.6	78503.4	76408.2	81259.1	79208.7	75411.3	76534	82436.6	72727.8	74724.6	56754	52146.9	103889	36029.7	74593.8	164952	28450.5	70247.1	34647.9	70337.5	77049.4	46710.6	43461.1	344817	98513.7	71052.1	69298.1	126124	101049	62906.1	55162.9	96437.2	75454.3
4.69_197.1285m/z	197.128	4.6871	pos	Dethiobiotin	HMDB0003581	Lipids and lipid-like molecules	Fatty Acyls	Fatty acids and conjugates	C01909	45	28.7	M+H-H2O	C10H18N2O3	0.19591	8555.16	8374.54	7540.69	8547.31	8364.46	8318.49	8886.64	8190.23	8524.38	8265.27	8234.09	8502.55	15962.1	18250.4	7584.2	8770.01	5326.43	9629.56	7514.46	8023.89	11900.4	4420.78	6784.85	9395.61	4791.81	6471.32	6803.35	7527.63	5360.44	6647.07	8814.64	4640.11	5175.72	9911.41	7421.48
6.12_255.0879m/z	255.088	6.12385	neg	3-Hydroxy-4,5-dimethyl-2(5H)-furanone	HMDB0031306	Organoheterocyclic compounds	Dihydrofurans	Furanones		45	30.7	2M-H	C6H8O3	1.80655	326.703	346.317	295.399	318.038	310.458	300.751	271.012	307.948	275.58	318.343	277.521	351.149	44.1775	733.862	292.028	127.059	3.08093e-08	588.958	3.08093e-08	54.8441	449.138	3.08093e-08	141.585	3.08093e-08	3.08093e-08	22.0532	21.5615	3.08093e-08	94.0201	176.847	3053.89	37.88	6119.43	257.816	19.3279
1.06_145.0495m/z	145.05	1.06255	pos	2-Hydroxyadipic acid	HMDB0000321	Lipids and lipid-like molecules	Fatty Acyls	Fatty acids and conjugates	C02360	44.9	27.5	M+H-H2O	C6H10O5	0.0864869	102837	164937	158370	166154	161117	164056	168007	174534	177613	161952	153414	168149	157430	174310	206931	33295.5	182398	203108	185472	170799	203281	174741	200575	188842	200560	208533	188331	184687	206712	211778	206121	236320	194781	210837	223450
1.18_155.0451m/z	155.045	1.17662	pos	Hydantoin-5-propionic acid	HMDB0001212	Organoheterocyclic compounds	Azolidines	Imidazolidines	C05565	44.9	28.3	M+H-H2O	C6H8N2O4	-0.0986652	2695.91	2212.25	2172.12	2236.82	2324.37	2385.46	2429.68	2272.1	2488.79	2483.54	1952.96	2278.78	240.481	446.007	304.673	3.08093e-08	122.498	592.491	310.345	537.959	190.245	13379.7	115.567	175.794	299.907	199.57	38772.4	183.221	209.434	3.08093e-08	87.5365	199.825	68.0706	6788.59	232.736
8.38_138.0319n	139.039	8.38222	pos	4-Hydroxybenzoic acid	HMDB0000500	Benzenoids	Benzene and substituted derivatives	Benzoic acids and derivatives	C00156	44.9	29.7	M+H-H2O, M+H	C7H6O3	1.78947	19152.3	16301.6	17070.8	17348.6	17359.9	15816.8	16407.2	17532.2	17655.9	16946.4	16493.8	19174.1	12446.9	20516.3	16299	218886	20532.1	18170.3	20361.1	10246.3	23017.3	13390.8	20077.8	7997.19	21575.3	16754	14705.2	14489.4	17975.1	16716.9	13381	13010.4	10866.2	13878.2	16537.4
9.09_255.1606m/z	255.161	9.09197	neg	Cyclohexanecarboxylic acid	HMDB0031342	Organic acids and derivatives	Carboxylic acids and derivatives	Carboxylic acids	C09822	44.9	31.4	2M-H	C7H12O2	1.66344	8211.27	8287.49	8274.93	8392.89	8353.39	8675.19	8433.74	8460.22	8517.24	8455.77	8832.51	8072.33	4223.06	2792.13	7438.66	7114.37	5864.35	9168.38	3378.53	10122.2	5857.85	7114.63	1493.46	5687.9	2090.22	1595.52	7125.72	16600.4	6555.54	2576.94	7337.08	3320.72	15637	20581.2	8450.81
0.76_229.1182m/z	229.118	0.758833	pos	Prolylhydroxyproline	HMDB0006695	Organic acids and derivatives	Carboxylic acids and derivatives	Amino acids, peptides, and analogues		44.8	28.4	M+H	C10H16N2O4	-0.399491	40640	42393	39089.2	40291.3	40322.8	43145.2	40779.8	38442.5	44368.5	38938.3	39607.5	38886.2	19118	40588.3	42987.9	32840.4	62013.9	81391.2	36600	53129.1	87932.3	68654.1	26771	44601.8	37390.9	36857.3	25809	50657.9	58550.9	17713.6	61547.3	28983.2	36276.9	73718.3	48481
12.77_510.3919m/z	510.392	12.7749	pos	LysoPC(O-18:0)	HMDB0011149	Lipids and lipid-like molecules	Glycerophospholipids	Glycerophosphocholines	C04317	44.8	29.2	M+H	C26H56NO6P	0.269641	64783.7	76380.4	73677.7	75837.1	71618.8	70231.4	64127.1	72713.4	67943.8	68988.4	86028	71457.1	40162.4	73576.3	45043.3	79115.5	102624	42545.3	49050.1	50741.3	67446.5	66691.4	42706	65896	53371.4	54917.2	78980.9	60059.2	57755.3	42437.2	68498.5	101819	73316.6	37858.8	40325.7
3.97_223.1076m/z	223.108	3.97475	pos	Phenylalanyl-Glycine	HMDB0028995	Organic acids and derivatives	Carboxylic acids and derivatives	Amino acids, peptides, and analogues		44.8	28.3	M+H	C11H14N2O3	-0.324339	21640.2	20246.6	20493.3	20859.4	21273	21614.1	23097.1	21226.8	22530.4	20336	21179.8	21276.9	15294.5	15298.7	18259.3	16910.6	16891.2	11118.8	20928	13716	27777.2	33354.9	18338.3	15308.5	25307.6	10069.4	19931.6	20146	21966	19281.8	21503.8	5043.41	13739.5	12233.7	25716.9
4.01_159.0916m/z	159.092	4.0053	pos	Serotonin	HMDB0000259	Organoheterocyclic compounds	Indoles and derivatives	Tryptamines and derivatives	C00780	44.8	35.4	M+H-H2O	C10H12N2O	-0.156337	34498.1	32036.1	32556.5	33541.6	32833.3	31767.5	32524.8	33919	35254.4	29764.6	30876.4	34055.9	23081.2	36104.1	29042.6	20581.8	27293.4	30581.2	15362.7	20246	24803.4	17977.3	37951	24886.7	34233.4	38942.5	20433.1	29562	26782.3	35831.5	19534.9	17103.7	32524.3	23518.7	39263
4.83_245.1859m/z	245.186	4.83453	pos	Leucyl-Leucine	HMDB0028933	Organic acids and derivatives	Carboxylic acids and derivatives	Amino acids, peptides, and analogues	C11332	44.8	29	M+H	C12H24N2O3	-0.457088	4789.28	4170.58	4178.31	4544.53	4474.84	4646.4	4562.87	4567.89	4613.41	4325.96	4154.72	4510.59	2391.13	3648.47	3537.32	3180.31	2423.53	4067.09	3189.6	3328.44	7487.11	3181.08	6277.24	6389.21	5299.31	3994.94	2869.23	4322.48	3172.44	2542.23	2323.38	940.739	6838.29	1534.9	4519.25
5.45_223.0975m/z	223.098	5.44968	neg	(2E,4E)-2,4-Hexadienoic acid	HMDB0029581	Lipids and lipid-like molecules	Fatty Acyls	Fatty acids and conjugates		44.8	29.3	2M-H	C6H8O2	-0.231703	231.503	241.186	232.729	223.916	237.692	229.359	216.857	226.335	290.62	199.892	245.046	265.848	44.9723	44.1708	83.9739	92.7984	53.1901	17.6238	75.9125	11.9256	50.4614	75.6794	107.57	79.8656	47.052	56.6045	62.962	109.173	74.6207	57.4853	111.702	20.6663	211.767	54.3009	133.328
6.71_217.0505m/z	217.05	6.7105	neg	Menadione	HMDB0001892	Benzenoids	Naphthalenes	Naphthoquinones	C05377	44.8	26.2	M+FA-H	C11H8O2	-0.989199	308.546	248.094	305.978	214.557	270.504	272.559	308.925	249.102	256.299	328.234	282.74	224.614	9.35883	0.0606533	5.65623	6.26106	0.27573	18.3686	3.08093e-08	0.716683	11.1571	1.14704	37.9546	14.3725	47.318	5.65916	3.08093e-08	3.08093e-08	0.00831237	3.08093e-08	0.369969	0.000764924	0.328876	3.48362	0.454618
8.90_301.1201m/z	301.12	8.90203	neg	2-Amino-3-methylbenzoate	HMDB0060680	Benzenoids	Benzene and substituted derivatives	Benzoic acids and derivatives	C16571	44.8	32.8	2M-H	C8H9NO2	2.40721	5133.9	5047.34	5003.93	5092.18	5093.3	5182.11	5015.9	5212.43	4976.03	5523.16	5166.83	5162.77	7763.2	5760.54	1700.76	3.08093e-08	3242.4	1617.92	1710.05	4632.98	276.023	2531.39	3146.03	2999.2	3648.47	789.762	8177.87	5635.5	2791.18	3495.12	2724.33	966.862	5033.83	2411.8	3405.43
0.38_205.1950m/z	205.195	0.381183	pos	beta-Caryophyllene	HMDB0036792	Lipids and lipid-like molecules	Prenol lipids	Sesquiterpenoids	C09629	44.7	26.7	M+H	C15H24	-0.507761	150489	140162	144336	140999	145143	142680	142580	142592	151822	142822	146446	152545	142154	128732	200799	214705	185825	199338	169967	151646	179737	144018	184477	157872	168258	174417	158688	165721	176532	176780	155103	188142	171315	171599	176437
0.50_143.1067m/z	143.107	0.499467	pos	7-Hydroxyoctanoic acid	HMDB0000486	Organic acids and derivatives	Hydroxy acids and derivatives	Medium-chain hydroxy acids and derivatives		44.7	26	M+H-H2O	C8H16O3	-0.0268481	126844	150527	148701	154778	147780	145654	149426	149263	155905	158859	150180	149839	119814	126132	177054	110790	163151	180640	165487	145668	160949	146213	175312	156189	173221	191058	168330	167575	172321	166051	160718	179526	156776	166526	176972
10.51_167.0703m/z	167.07	10.5089	pos	Ethyl salicylate	HMDB0029817	Benzenoids	Benzene and substituted derivatives	Benzoic acids and derivatives		44.7	29	M+H	C9H10O3	0.100815	14533.6	10885.9	11204.1	10683.2	11237.4	9724.8	10883.4	11691.2	12157.9	10839.2	11496.4	10224.1	13472.4	14933.1	18100.2	26463.1	15239.3	17180.3	14593.2	12941.9	14507.7	12161.6	15018.1	13504.3	12683.7	14288.3	12670.7	11149	14174.4	13780.1	12920.5	15321.5	12724.1	13766.8	13991.4
4.79_241.1195m/z	241.119	4.78602	neg	Glutamylleucine	HMDB0028823	Organic acids and derivatives	Carboxylic acids and derivatives	Amino acids, peptides, and analogues		44.7	29	M-H2O-H	C11H20N2O5	0.342443	1879.72	2008.06	2036.77	1963.87	1934.98	1916.34	1982.72	2197.66	1637.21	1883.26	1989.89	2068.01	1614.1	3520.52	860.007	539.07	590.468	381.348	3165.45	1401.19	695.16	1156.52	1770.58	1124.46	873.892	2038.32	17650.5	858.899	864.64	1522.84	2239.69	7091	2555.73	5902.42	554.017
6.66_167.0343m/z	167.034	6.65888	neg	3,4-Dihydroxybenzeneacetic acid	HMDB0001336	Benzenoids	Phenols	Benzenediols	C01161	44.7	30.4	M-H	C8H8O4	-3.82347	34874.5	31661.1	35909.1	34422.1	33460.8	33577.1	32670.1	33687.2	32702.1	33776.7	32791	33489.6	15821.2	10340.6	6627.59	23053.1	12860.9	2150.84	4736.81	9039.58	11673.1	2957.74	3959.71	22814.9	3302.29	3671.38	56696.9	3159.18	66305.7	11024.6	40053.6	3346.45	20978	11606.1	28958.5
6.71_383.0454m/z	383.045	6.7105	neg	Citric acid	HMDB0000094	Organic acids and derivatives	Carboxylic acids and derivatives	Tricarboxylic acids and derivatives	C00158	44.7	37.5	2M-H	C6H8O7	-3.55671	758.927	524.238	842.037	764.967	547.426	548.932	437.644	460.998	333.441	444.533	572.701	428.204	300.543	50.1066	117.154	264.71	265.042	264.203	4359.92	77.8082	151.428	274.423	763.871	2169.21	462.385	294.68	298.946	417.795	370.535	5602.12	578.951	202.878	539.2	657.768	416.086
4.74_195.0878m/z	195.088	4.73715	pos	Histidinyl-Glycine	HMDB0028885	Organic acids and derivatives	Carboxylic acids and derivatives	Amino acids, peptides, and analogues		44.6	33	M+H-H2O	C8H12N4O3	0.55753	88323.8	83330.1	82957.7	86019.9	87502.9	86350.3	92524.3	88357.7	90588.8	87237	86737	91464.3	116193	3602.12	7728.9	5846.86	136216	113175	2849.81	4120.41	19824.3	1240.61	1988.97	16752.8	2178.32	2507.42	6176.72	12231.8	192171	336835	7986.69	1405.37	928.197	867184	3386.52
8.88_343.0201m/z	343.02	8.88472	neg	Glycerol 3-phosphate	HMDB0000126	Lipids and lipid-like molecules	Glycerophospholipids	Glycerophosphates	C00093	44.6	24.3	2M-H	C3H9O6P	0.0614116	4138.43	4121.66	3954.68	4229.59	4212.72	3940.73	4457.03	4302.33	4397.22	3999.6	3892.44	4081.84	4922.55	4981.11	5725.6	5787.97	5779.01	5529.68	4853.85	4227.41	5461.98	5087.86	5616.39	5034.47	5902.44	5266.49	4869.49	4846.53	5111.45	5091.81	5375.62	5912.26	4533.07	4660.47	5597.84
9.39_179.0708m/z	179.071	9.38582	neg	3-Methoxybenzenepropanoic acid	HMDB0011751	Phenylpropanoids and polyketides	Phenylpropanoic acids	Unclassified		44.6	32	M-H	C10H12O3	-3.06158	3694.99	3311.8	3672.34	3652.15	3472.96	3490	3404.8	3360.02	3302.95	3565.9	3354.23	3362.81	2433	2562.84	2763.24	2934.06	2822.34	2196.63	2498.85	1896.97	2844.82	2067.74	2558.61	1948.93	2721.89	2551.2	2658.75	2597.45	2730.88	2777.02	8639.97	2408.09	2517.53	2554.23	2936.26
1.14_188.0560m/z	188.056	1.13535	neg	N-Acetylglutamic acid	HMDB0001138	Organic acids and derivatives	Carboxylic acids and derivatives	Amino acids, peptides, and analogues	C00624	44.5	28.4	M-H	C7H11NO5	-2.48577	3598.56	4045.51	2581.15	4139.99	3793.74	4245.11	3913.42	3986.74	3674.27	3755.23	3927.95	4097.49	4791.56	4651.53	4224.1	2740.82	1394.09	3221.99	3499.35	5721.16	3821.8	2214.64	756.698	1734.42	3944.85	2238.26	3541.13	5903.24	4903.51	4215.06	5589.02	3520.26	4731.73	7570.18	4110.89
1.42_146.0812m/z	146.081	1.42228	pos	Allysine	HMDB0001263	Organic acids and derivatives	Carboxylic acids and derivatives	Amino acids, peptides, and analogues	C04076	44.5	28.8	M+H	C6H11NO3	0.0776051	9443.08	9003.53	8980.2	9270.06	9317.55	9427.03	9100.02	9417.97	9442.83	9107.84	8826.45	9614.26	10832.8	15279.7	10372.6	5071.36	10690.2	10759.4	10659.6	13306.5	10094.5	9041.31	10194.5	10564	9894.08	10148.6	11815.2	8557.69	11069.2	9298.63	21337.1	10245.5	9648.11	10582.4	10745.6
1.51_258.0856n	257.078	1.51192	neg	Imidazoleacetic acid riboside	HMDB0002331	Nucleosides, nucleotides, and analogues	Imidazole ribonucleosides and ribonucleotides	Unclassified	C05131	44.5	26.9	M-H, M+FA-H	C10H14N2O6	1.49828	8315.64	8691.92	8378.5	8040.45	8323.47	8345.08	8345.91	8370.54	8254.7	8585.25	8562.75	8302.55	5707.28	8263.99	6062.01	9337.78	4890.13	6966.12	6820	6920.03	6980.77	7128.68	7152.59	8019.92	8311.9	8966.26	7890.38	6938.66	6776.77	6891.11	8759.58	8081.9	7589.19	7134.18	6763.82
3.06_196.0605m/z	196.06	3.0557	pos	4-Hydroxyhippuric acid	HMDB0013678	Benzenoids	Benzene and substituted derivatives	Benzoic acids and derivatives		44.5	27.9	M+H	C9H9NO4	0.324507	5397.09	4687.53	4536.08	4682.4	4785.57	5118.85	4643.83	4903.18	4556.4	4807.14	4514.15	4907.21	3343.92	5585.94	5249.71	9244.08	5651.19	1585.92	10024	5080.49	5868.76	1867.33	3782.94	4354.07	3198.33	1669.43	5718.48	4611.28	3547.8	3085.33	11320	4190.33	3462.8	6011.97	4522.01
5.38_173.0813m/z	173.081	5.38023	neg	2-Propylglutaric acid	HMDB0060684	Lipids and lipid-like molecules	Fatty Acyls	Fatty acids and conjugates	C16658	44.5	32.8	M-H	C8H14O4	-3.70005	7612.27	7860.38	7783.99	7972.65	7786.36	7523.01	8010.26	7597.89	7676.1	7880.41	7369.82	7989.67	9230.8	8329.5	9060.78	9582.15	8125.04	12496.5	8003.49	7737.07	9103.94	8777.49	10603.5	7944.44	8954.78	9993.74	9508.83	8220.37	8779.42	8281.87	9138.06	8809.4	8856.26	8989.09	9101.38
6.43_157.0863m/z	157.086	6.43433	neg	cis-4-Hydroxycyclohexylacetic acid	HMDB0000451	Organic oxygen compounds	Organooxygen compounds	Alcohols and polyols		44.5	33.6	M-H	C8H14O3	-4.70461	3810.1	3356.08	3416.08	3695.57	3387.85	3150.57	3447.22	3227.55	3261.19	3165.93	3071.03	3281.46	3742.27	3989.31	4209.42	3702.76	3679.2	3539.79	3265.17	3321.79	3808.53	3225.92	4297.5	4080.33	4338.52	3840.23	4474.53	3577.21	4287.08	4062.75	3430.64	4096.18	6877.43	6540.7	5921.92
6.68_185.0809m/z	185.081	6.68073	pos	4-Trimethylammoniobutanoic acid	HMDB0001161	Lipids and lipid-like molecules	Fatty Acyls	Fatty acids and conjugates	C01181	44.5	31.7	M+K	C7H16NO2+	-2.60069	1612.61	1369.62	1545.77	1611.68	1517.78	1513.15	1531.37	1672.21	1556.03	1486.46	1403.23	1507.49	1308	1543.83	1874.86	92.859	1638.51	1468.07	1387.58	1841.07	1352.62	1156.5	1367.94	1680.25	1319.95	1387.7	1129.05	1356.76	1325.95	1565.24	1454.33	1317.17	2491.83	1322.26	2133.24
7.52_211.0610m/z	211.061	7.52068	neg	3-(3-Hydroxyphenyl)propanoic acid	HMDB0000375	Phenylpropanoids and polyketides	Phenylpropanoic acids	Unclassified	C11457	44.5	24.4	M+FA-H	C9H10O3	-0.990858	712.77	575.014	602.56	699.344	635.611	685.183	606.454	622.179	673.759	565.752	612.551	588.314	96.7258	29.2812	113.764	16.5502	88.1078	92.4931	5279.96	51.5658	164.617	89.5569	166.753	134.611	153.319	159.38	100.087	320.666	58.6275	142.396	49.5495	576.364	211.506	125.04	253.059
1.19_284.0989m/z	284.099	1.19262	pos	Guanosine	HMDB0000133	Nucleosides, nucleotides, and analogues	Purine nucleosides	Unclassified	C00387	44.4	26.2	M+H	C10H13N5O5	-0.314036	29088.1	24672.9	23909	24408.2	25512.7	26086.5	27538.5	24881.9	25562.7	23974.9	23837.8	25457.3	3091.97	4373.22	2781.55	2816.77	4337.52	13309.2	7642.11	6853	3179.77	6358.67	5801.92	7841.27	4581.17	4249.35	4667.8	3289.72	2175.58	3784.26	3456.36	10415.8	4132.77	4731.94	3506.51
10.06_337.2393m/z	337.239	10.0591	neg	12-Keto-tetrahydro-leukotriene B4	HMDB0002995	Lipids and lipid-like molecules	Fatty Acyls	Eicosanoids	C02165	44.4	31	M-H	C20H34O4	2.60012	4136.18	3910.23	3983.27	3659.62	3820.04	3887.15	4090.76	3744.83	3586.32	3955.18	3665.69	4032.39	6799.25	242.046	3474.24	198.479	3.08093e-08	3.08093e-08	3.08093e-08	3.08093e-08	2193.58	3.08093e-08	3.08093e-08	6910.28	189.694	3.08093e-08	918.581	5941.28	3661.32	6638.68	403.836	3.08093e-08	3.08093e-08	3.08093e-08	15892.5
4.79_179.0576n	178.05	4.78602	neg	3-Succinoylpyridine	HMDB0000992	Organic acids and derivatives	Keto acids and derivatives	Gamma-keto acids and derivatives	C19569	44.4	35.7	M-H, 2M-H	C9H9NO3	-3.63162	94253.3	92608.4	97507.9	94714.7	94625.1	93173.9	94964.8	94458.1	98288.4	97391.3	95837	95516.4	37070	38333	42348.3	67748.1	509610	41272.4	163599	104267	40473.5	361039	51905.3	74116.6	14340.9	6457.67	117346	100545	94114.5	23604.8	149343	196603	55526.5	85809.6	106443
0.72_140.0682m/z	140.068	0.717333	pos	Betaine	HMDB0000043	Organic acids and derivatives	Carboxylic acids and derivatives	Amino acids, peptides, and analogues	C00719	44.3	24	M+Na	C5H11NO2	0.134947	137709	85840	93736.1	91732.7	96216.4	90578.6	100739	97500.7	90756.5	91998	90328.8	96546.3	72029.4	55452.9	58041.8	40721.2	87490.4	77057.7	90224.1	53936.6	83720.9	52496.4	86876.4	75549.9	78804.9	121618	79460.8	67015.8	75264.4	62536.7	22999.4	109216	45213.7	76906.5	87228.7
0.83_123.0443m/z	123.044	0.8285	pos	4-Hydroxybenzaldehyde	HMDB0011718	Organic oxygen compounds	Organooxygen compounds	Carbonyl compounds	C00633	44.3	26	M+H	C7H6O2	1.61961	31938.3	31212.7	31039.9	32151.4	32038.4	33087.8	30109	34091.9	33740.5	33246.4	31786.8	30566.6	26874.7	35529.5	36519.8	22099.6	34863.8	31640.6	30293.6	38567.1	39086.8	30120.7	34557.7	31350.9	30182.7	37128.1	33186	34105.6	37444.6	34754.2	27895.2	31733.3	33192	31602	45820.9
3.53_185.1285m/z	185.128	3.53333	pos	Alanyl-Isoleucine	HMDB0028690	Organic acids and derivatives	Carboxylic acids and derivatives	Amino acids, peptides, and analogues		44.3	32.4	M+H-H2O	C9H18N2O3	0.132169	52974.8	49692.2	48642.6	51867.3	51531.6	51555.6	54774.6	51102.2	53476.4	51685.4	47994.7	51917.8	65449	57199.4	52597.8	74610.4	67337.1	89003	80782	67108.9	21469.6	43175.5	52230.3	86139.7	90573.4	26698.8	62308.3	31613.6	76605.2	43454.4	78004.6	37835.9	54759.5	28095.5	46188.5
4.15_261.0079m/z	261.008	4.14788	neg	Homovanillic acid sulfate	HMDB0011719	Organic acids and derivatives	Organic sulfuric acids and derivatives	Arylsulfates		44.3	34.2	M-H	C9H10O7S	1.79196	1482.29	1542.04	1682.41	1554.75	1578.73	1813.41	1536.95	1671.2	1380.19	1722.71	1606.9	1633.07	1144.04	1790.3	1058.26	330.963	3518.46	911.509	4019.24	1465.66	660.468	756.273	650.146	1037.73	1015.59	505.847	1813.85	900.162	1090.96	1642.03	11215.9	923.777	1975.33	1148.94	953.771
4.39_379.0349m/z	379.035	4.38955	neg	5-(3',4',5'-Trihydroxyphenyl)-gamma-valerolactone-O-methyl-O-sulphate	HMDB0060029	Benzenoids	Phenols	Benzenediols		44.3	32.3	M+FA-H	C12H14O9S	2.50417	1877.91	1878.46	1836.65	2089.06	1911.55	2037.06	1967.8	1932.11	1874.83	2051.62	1946.39	1967.6	107.1	3911.26	598.271	616.962	226.615	4273.76	262.03	4503.87	3.08093e-08	4357.1	131.419	1149.85	3714.45	3.08093e-08	1991.44	921.884	4405.04	47.2604	23122.1	1287.06	9097.16	11282.4	1135.73
5.36_235.0612m/z	235.061	5.36333	neg	L-Phosphoarginine	HMDB0029438	Organic acids and derivatives	Carboxylic acids and derivatives	Amino acids, peptides, and analogues	C05945	44.3	33.4	M-H2O-H	C6H15N4O5P	4.14599	747.535	624.32	745.065	978.981	702.301	584.184	823.624	820.789	609.679	477.602	573.185	630.167	532.297	483.302	946.018	915.43	985.489	747.752	688.015	471.448	843.034	557.728	820.89	626.276	733.325	634.724	656.488	732.471	670.62	589.717	579.648	818.485	569.976	638.257	623.291
9.06_283.0256m/z	283.026	9.0573	neg	Quercetin	HMDB0005794	Phenylpropanoids and polyketides	Flavonoids	Flavones	C00389	44.3	28.5	M-H2O-H	C15H10O7	2.75504	1473.65	1476.49	1302.86	1422.15	1435.67	1255.38	1644.05	1303.15	1295.77	1530.71	1468.64	1718.34	367.578	6032.06	10148.5	617.758	386.892	945.031	4158.45	1860.13	480.902	602.512	489.802	420.435	784.324	690.542	332.903	560.295	423.56	545.938	53103.5	5660.6	381.38	506.216	463.809
9.11_318.3002m/z	318.3	9.11417	pos	2-Hydroxystearic acid	HMDB0062549	Lipids and lipid-like molecules	Fatty Acyls	Fatty acids and conjugates	C03045	44.3	25.4	M+NH4	C18H36O3	-0.401377	65230	59289.3	59849.8	62801.7	62581.9	61716.5	64503.8	63654.5	63352.4	62321.8	61273.6	63017	39896.7	37527.7	44684.8	51590	43690.1	48107.7	43181	36892	32726.7	37164.7	44194.1	40180.7	47262	47441.9	47170.1	44807.9	44790.8	49400.3	40100.3	61316.9	48642.9	46263	43822.3
0.84_174.0401m/z	174.04	0.83525	neg	N-Acetyl-L-aspartic acid	HMDB0000812	Organic acids and derivatives	Carboxylic acids and derivatives	Amino acids, peptides, and analogues	C01042	44.2	32.5	M-H	C6H9NO5	-4.02086	3392.06	3726.39	2941.61	3080.65	3152.32	3502.84	2623.28	2432.36	2609.42	4322.37	3357.63	3255.49	2125.74	3182.45	2200.25	2449.7	3964.45	1589.92	3414.89	3241.66	2960.83	2727.24	2649.14	2912.72	2664.94	3530.88	3742.06	2977.25	3121.32	2084.85	4475.32	3857.19	3957.59	2185.35	2373.57
10.49_239.1654m/z	239.165	10.4949	neg	4-(2,6,6-Trimethyl-1-cyclohexen-1-yl)-2-butanone	HMDB0032913	Lipids and lipid-like molecules	Prenol lipids	Sesquiterpenoids	C03527	44.2	24.5	M+FA-H	C13H22O	0.930002	5906.16	6023.88	6148.93	6234.85	5977.82	6343.32	5568.26	5925.62	5947.63	6099.67	5937.64	6099.5	4568.69	2482.76	2962.21	1648.32	1696.23	1603.25	9173.48	2625.98	1572.45	5429.02	1820.06	4152.24	6349.34	2621.91	28911.6	4272.6	3366.52	5563.14	2318.56	3567.49	7470.98	10201.1	8114.94
0.53_115.0756m/z	115.076	0.529217	pos	6-Hydroxyhexanoic acid	HMDB0012843	Organic acids and derivatives	Hydroxy acids and derivatives	Medium-chain hydroxy acids and derivatives	C06103	44.1	26.8	M+H-H2O	C6H12O3	1.72437	65435.6	78322.8	78986.7	81308.4	77629.2	77001.4	79675.9	76981.6	79092.4	87381.2	80809.3	78441.9	56505	59316.3	83460.4	29506	76541.3	88323.5	82051.2	73222.2	81720.2	72034.7	83624.7	74991.3	87286.8	97956.4	90665.1	89670.4	90246.2	85160.3	81239	89911.3	80519.5	82204.7	90231.9
4.01_118.0654m/z	118.065	4.0053	pos	Benzeneacetonitrile	HMDB0034171	Benzenoids	Benzene and substituted derivatives	Benzyl cyanides	C16074	44.1	23.6	M+H	C8H7N	2.12999	33927.3	32933.2	34377.6	33918.1	34224.3	34723	34593.9	35121.1	36317.9	33348	32242.8	34893.8	31059.9	40291.3	39986.2	31893.3	35204.2	40952.9	25791.7	29132.2	33073	26516.9	40766.6	31833.1	38144.5	41689.5	28731.1	33227	32858.9	39967.2	27717.1	29436.9	35073.2	31398.8	40858.6
0.39_165.0401m/z	165.04	0.390567	neg	4-Deoxyerythronic acid	HMDB0000498	Organic oxygen compounds	Organooxygen compounds	Carbohydrates and carbohydrate conjugates		44	29.8	M+FA-H	C4H8O4	-3.32242	29218.9	31426.5	28001.8	28102.7	31499.3	30140.4	31319.1	32507	31577.1	34013.1	30667.6	34290.9	38815.6	36418.6	44211.3	42430.2	38677.1	43389.3	39520.1	33094.8	41409.5	45306	39249.6	35829.9	43541.8	39212.6	35571.7	36229.7	38231.2	35726.9	36627	44221.3	29109.2	34726	35757.8
1.55_201.1241m/z	201.124	1.54647	neg	Leucyl-Alanine	HMDB0028922	Organic acids and derivatives	Carboxylic acids and derivatives	Amino acids, peptides, and analogues		44	25.4	M-H	C9H18N2O3	-2.01415	4421.53	4359.2	4465.68	4209.25	4341.82	4589.29	4164.6	4146.92	4309.25	4494.82	4220.56	4527.99	2448.57	2640.79	2438.71	4935.33	1920.54	3581.42	5901.3	3257.32	4874.7	3332.79	3887.76	5247.2	4070.11	2757.79	2692.86	1314.64	4722.91	4079.1	3141.7	553.167	3098.63	2603.9	5800.81
4.30_158.1176m/z	158.118	4.29713	pos	2-Propyl-2,4-pentadienoic acid	HMDB0060682	Lipids and lipid-like molecules	Fatty Acyls	Fatty acids and conjugates	C16656	44	24	M+NH4	C8H12O2	0.247572	9155.38	8376.25	8205.1	8625.96	8687.57	8929.43	8991.2	8598.73	9046.79	8419.95	8468.6	8700.47	6587.91	11455.1	10681	6744.59	7481.68	5806.74	5758.96	8958.35	7200.87	5428.25	8953.32	7616.85	9396.44	6791.98	7443.41	6358.61	15829.9	7542.58	8071.73	7115.88	6536.37	9227.72	6011.2
5.59_171.0656m/z	171.066	5.58857	neg	3-Hydroxysuberic acid	HMDB0000325	Organic acids and derivatives	Hydroxy acids and derivatives	Medium-chain hydroxy acids and derivatives		44	27.6	M-H2O-H	C8H14O5	-3.52852	11035.8	10795.7	10877.2	12680.5	11105.1	10039.7	12162.7	10692.9	10974.9	10981	9768.64	11318.2	24781.2	24078.7	17433.5	17970.4	17225.8	21549.5	16061.6	14246.5	31034.1	16750	24239.4	15852	22327.3	20815.6	17206.8	15024.6	20494.6	18815.9	25798	23497.6	19972.8	18060.6	17924
15.93_139.0748n	140.082	15.9302	pos	Histidinal	HMDB0012234	Organic nitrogen compounds	Organonitrogen compounds	Amines	C01929	43.9	29	M+H-H2O, M+H	C6H9N3O	1.9726	296074	800771	790206	876672	780495	776620	1.11783e+06	657835	829227	871929	872450	868064	528159	642030	560919	575378	457208	619135	604039	594801	455923	554003	796260	644711	553259	650273	620196	746895	724561	501359	797850	732785	580162	584507	842128
8.17_164.0685n	165.076	8.16515	pos	L-Fucose	HMDB0000174	Organic oxygen compounds	Organooxygen compounds	Carbohydrates and carbohydrate conjugates	C01019	43.9	24.6	M+H-H2O, M+H	C6H12O5	0.428848	3878.73	3980.16	4115.4	4139.61	4039.69	4424.13	4013.28	4238.94	4003.21	3968.26	3893.98	3910.41	4229.73	4864.55	4482.17	3150.84	4216.96	2395.44	3293.4	9600.89	4880.66	3167.67	4784.36	8445.64	3849.8	5228.83	3519.15	3160.79	2022.44	2389.46	2826.64	2294.52	9848.78	3560.87	2813.92
8.57_266.1539m/z	266.154	8.568	pos	Valyl-Methionine	HMDB0029133	Organic acids and derivatives	Carboxylic acids and derivatives	Amino acids, peptides, and analogues		43.9	34.8	M+NH4	C10H20N2O3S	2.44589	348.34	236.463	224.515	134.287	207.286	199.517	65.3656	242.321	187.529	217.572	179.169	205.259	729.126	829.84	929.804	3.08093e-08	624.874	551.28	405.039	315.849	460.009	442.04	21659.6	207.548	325.838	155.886	357.746	227.457	344.244	122.256	33.4935	436.915	144.569	204.2	271.306
0.50_125.0963m/z	125.096	0.499467	pos	4-ene-Valproic acid	HMDB0013897	Lipids and lipid-like molecules	Fatty Acyls	Fatty acids and conjugates	C16648	43.8	22.7	M+H-H2O	C8H14O2	1.25552	20093.1	24484.7	24244.7	25098.9	23924.1	24155.4	25233.7	23377	25616.8	24885.7	24815.6	23976.5	19553.6	20963.1	28412.9	16168.1	24659.6	27089.1	24555.2	22557.7	24350.8	20861.2	25561.3	23423.7	25915.8	28358	25666.2	24878.5	26626.1	26313.8	25025.4	29008.3	24105	27062.2	28294
0.80_185.0561m/z	185.056	0.804633	neg	Pi-Methylimidazoleacetic acid	HMDB0004988	Organoheterocyclic compounds	Azoles	Imidazoles		43.8	30.4	M+FA-H	C6H8N2O2	-4.50933	6418.91	6115.84	6354.16	6027.41	6309.73	6517.21	6872.23	6148.52	6409.87	6404.1	6181.6	6292.06	6846.99	5500.73	8358.03	5263.91	3950.36	6117.96	5493.14	6502.92	10084.3	13344.9	3127.68	7307.82	6877.73	5700.47	4911.3	10030.7	3577.71	10727.9	5878.39	3546.18	5460.6	8245.04	6782.66
15.86_113.0712m/z	113.071	15.8611	pos	2-Hydroxypyridine	HMDB0013751	Organoheterocyclic compounds	Pyridines and derivatives	Hydropyridines	C02502	43.8	22.1	M+NH4	C5H5NO	2.44685	27198.6	47876.9	53270.9	71693	51755.2	55629.7	65283.7	49012	51512.3	56871.2	51937.1	53040.9	44523.1	49871	51613.7	21373.9	34114.7	52340.8	47190.4	31361.6	44626.7	42671.5	61450.5	56512.4	52204.1	45226.1	48006.8	52156.7	63499	50183.5	58233.7	47409.5	45220.2	55653.8	59809.9
5.64_253.0502m/z	253.05	5.63973	neg	Dihydrogenistein	HMDB0005897	Phenylpropanoids and polyketides	Isoflavonoids	Isoflavans	C14458	43.8	28.4	M-H2O-H	C15H12O5	-1.73435	500.365	604.304	586.903	561.801	598.255	676.413	608.928	653.837	563.911	678.991	639.16	575.008	3.08093e-08	1707.24	860.833	146.021	1797.07	224.549	727.624	584.865	168.481	267.039	46.5605	2645.85	117.856	561.157	1938.75	78.4664	846.131	665.116	3.08093e-08	28.6984	539.981	0.889184	3.08093e-08
7.21_159.1019m/z	159.102	7.20992	neg	5-Hydroxyvalproic acid	HMDB0013898	Lipids and lipid-like molecules	Fatty Acyls	Fatty acids and conjugates	C16650	43.8	27	M-H	C8H16O3	-4.65143	4615.96	4584.37	4493.9	4725.79	4554.21	4364.57	4546.03	4558.37	4588.49	4676.46	4560.54	4627.29	2874.97	3969.2	4084.55	4389.06	3460.72	3071.36	2014.23	6070.64	6564.18	3575.45	3119.51	4557.89	3101.87	5662.53	4086.02	3511.44	3833.81	3669.53	3322.72	3077.46	4941.45	8854.12	4000.38
1.15_171.1128m/z	171.113	1.14623	pos	N6-Acetyl-L-lysine	HMDB0000206	Organic acids and derivatives	Carboxylic acids and derivatives	Amino acids, peptides, and analogues	C02727	43.7	21.5	M+H-H2O	C8H16N2O3	-0.0269696	12388.6	11413.3	11436.7	12596.1	12061.7	12016.6	13183.8	10961.9	11541.9	12318.3	11321.7	12991.5	24672	24915.6	21059.1	27271	20197.8	32759.4	17270.6	31639	27232.9	28642.3	17866.7	23612.7	33404.1	25842.2	21731.1	29635.6	32274.2	28180.5	24591.1	17901.1	20957.9	32356.4	33605.9
1.37_180.0521m/z	180.052	1.3741	neg	8-Hydroxy-7-methylguanine	HMDB0006037	Organoheterocyclic compounds	Imidazopyrimidines	Purines and purine derivatives		43.7	30.2	M-H	C6H7N5O2	-3.13645	914.139	936.414	940.252	994.054	917.41	874.858	898.422	876.764	866.919	915.996	961.444	972.705	839.38	1726.24	742.174	626.649	858.434	666.087	889.514	1424.69	788.384	1038.65	699.656	1364.32	620.496	862.608	1773.21	873.231	863.734	735.473	2861.42	1131.47	1339.91	859.098	554.572
10.39_361.2029m/z	361.203	10.3909	neg	15-Deoxy-d-12,14-PGJ2	HMDB0005079	Lipids and lipid-like molecules	Fatty Acyls	Eicosanoids	C14717	43.7	24.7	M+FA-H	C20H28O3	2.77447	433.687	556.342	489.431	541.834	487.055	387.122	415.705	329.481	540.351	439.907	574.993	653.919	3.08093e-08	3.08093e-08	114.699	3.08093e-08	102.916	3.08093e-08	3.08093e-08	301.951	3.08093e-08	3.08093e-08	87.0589	242.869	221.229	175.716	297.534	95.985	569.439	3.08093e-08	3.08093e-08	3.08093e-08	158.475	357.263	212.083
5.39_293.1132m/z	293.113	5.38548	pos	Glutamyltyrosine	HMDB0028831	Organic acids and derivatives	Carboxylic acids and derivatives	Amino acids, peptides, and analogues		43.7	27.5	M+H-H2O	C14H18N2O6	-0.032196	1325.18	2641.1	2352.33	2517.23	2262.82	2345.53	2585.84	1837.83	2725.03	2133.58	2347.56	2802.58	1993.54	1419.42	507.56	1231.15	1566.73	498.824	763.614	2159.29	220.007	474.013	1820.7	961.196	2293.3	922.821	3031.5	1621.45	1335.04	1511.58	1462.38	1026.74	3007.18	352.325	1169.07
6.14_433.1151m/z	433.115	6.1411	neg	(-)-epicatechin-3'-O-glucuronide	HMDB0029164	Phenylpropanoids and polyketides	Flavonoids	Flavonoid glycosides		43.7	24.9	M-H2O-H	C21H24O11	2.3444	4622.68	4373.52	4700.54	4947.6	4728.01	4726.59	4426.7	4809.86	4722.88	5530.85	4819.02	4899.89	3.08093e-08	386.552	147.249	7878.36	2572.21	198.897	7200.32	24448.7	748.255	55.1494	1212.79	1335.97	95.5773	3.08093e-08	1574.09	419.25	3319.68	3.08093e-08	21979.8	2965.86	1639.09	3140.38	56.8277
0.40_124.0891n	107.086	0.39505	pos	6-Methyl-3,5-heptadien-2-one	HMDB0031582	Organic oxygen compounds	Organooxygen compounds	Carbonyl compounds		43.6	25.9	M+H-H2O, M+NH4	C8H12O	1.99818	216641	198529	208074	205574	204370	199839	198632	196712	203373	210984	215706	205134	180420	191507	263115	498214	246000	270153	238318	217486	242963	199088	247295	218239	240251	249350	237486	240414	248561	249743	231369	260267	275842	236663	253905
0.79_157.0972m/z	157.097	0.786933	pos	Valyl-Glycine	HMDB0029127	Organic acids and derivatives	Carboxylic acids and derivatives	Amino acids, peptides, and analogues		43.6	23.4	M+H-H2O	C7H14N2O3	0.219649	17100.6	18915.6	18538	18301.8	18570.1	18332.7	17987.6	18244.2	20710.5	20264.8	18637.9	18392.8	22570.6	35985.3	47279.8	40535.4	39826.6	41742.8	37771.5	47922.4	50753.6	39498.4	52412.1	36471.6	33581.6	43209.1	38201.1	42762	73478	35795.3	14573.2	48003.6	37011.5	37026	30357.7
0.79_173.0801n	156.077	0.786933	pos	2-Oxoarginine	HMDB0004225	Organic acids and derivatives	Keto acids and derivatives	Short-chain keto acids and derivatives	C03771	43.6	26	M+H-H2O, M+H	C6H11N3O3	0.123978	42578.2	47620.1	47033.2	47572.6	47634.6	47779.9	48128.2	48054.5	50602.1	50012.9	48411.4	46884.5	157546	41868.4	87879.1	402700	128282	11333.4	43501.4	167554	49863.4	21600.7	51295.4	117298	16668.9	19434.6	84116.9	8406.91	24488.4	39549.9	28613.8	20047.1	13630.2	1.14955e+06	80308.9
0.82_267.0736m/z	267.074	0.81965	neg	Inosine	HMDB0000195	Nucleosides, nucleotides, and analogues	Purine nucleosides	Unclassified	C00294	43.6	25.7	M-H	C10H12N4O5	0.327435	12029.8	6943.85	11339.7	7784.35	9804.89	7325.02	9554.36	11386.6	9263.62	8268.11	9475.42	10188.4	11580.8	6919.72	2956.96	9940.17	10831.3	7248.57	9036.21	7714.85	6422.59	4223	10173.8	12891	4994.06	7280.89	5809.36	8752.35	4220.88	2789.15	7712.98	17269.5	4931.48	1464.01	6591.58
1.20_283.0923n	282.085	1.20385	neg	8-Hydroxy-deoxyguanosine	HMDB0003333	Nucleosides, nucleotides, and analogues	Purine nucleosides	Purine 2'-deoxyribonucleosides		43.6	24.1	M-H, M+FA-H	C10H13N5O5	2.08579	7788.67	8625.22	7879.93	8285.41	8307.55	8860.59	8156.7	8388.06	8309	8781.21	8610.99	8209.84	830.067	1044.1	722.177	720.766	1086.32	2719.9	2088.39	1705.92	777.611	1480.05	1119	1890.09	1087.89	1146.92	1018.52	1089.82	650.533	1001.16	1321.61	3505.46	1168.05	1133.98	954.579
12.83_313.2390m/z	313.239	12.8266	neg	12,13-DHOME	HMDB0004705	Lipids and lipid-like molecules	Fatty Acyls	Fatty acids and conjugates	C14829	43.6	32.1	M-H	C18H34O4	1.93856	1062.1	854.955	1289.78	1042.38	984.446	1165.58	730.095	1079.75	1097.67	694.059	996.051	844.769	2775.63	936.22	3.08093e-08	521.121	3027.55	933.794	171.56	311.887	762.203	198.277	645.925	764.788	140.345	590.995	117.535	1271.57	1901.8	1047.58	615.868	3.08093e-08	3.08093e-08	536.415	1212.42
6.04_194.0455m/z	194.045	6.03742	neg	Leucodopachrome	HMDB0004067	Organoheterocyclic compounds	Indoles and derivatives	Indolecarboxylic acids and derivatives	C05604	43.6	24.3	M-H	C9H9NO4	-2.0029	1779.03	1767.16	1755.65	1748.37	1722.58	1684.59	1700.51	1741.15	1692.26	1756.44	1775.61	1652.93	1630.19	3097.07	1364.37	1072.35	1407.44	1428.51	1483.39	2339.99	1204.1	1550.23	1221.44	2367.94	941.428	1794.42	2098.79	1549.76	1537	1714.51	5237.15	999.373	3181.96	1640.14	1325.96
6.09_242.0578m/z	242.058	6.08568	pos	3-Indolebutyric acid	HMDB0002096	Organoheterocyclic compounds	Indoles and derivatives	Indoles	C11284	43.6	21.5	M+K	C12H13NO2	0.0817659	9130.57	8533.87	7995	8626.53	8793.56	8612.75	9197.16	8896.83	9319.79	8573.28	8693.98	8692.47	9883.77	9208.98	10599.7	22210.1	9531.33	12238.8	8929.13	9051.84	8470.31	7663.23	11650.6	10760	10978.2	10281.7	8926.04	9776.88	10784.1	9865.86	8708.67	11111.4	11556.7	8819.4	9767.77
0.81_165.0459n	166.053	0.814633	pos	Methionine sulfoxide	HMDB0002005	Organic acids and derivatives	Carboxylic acids and derivatives	Amino acids, peptides, and analogues	C02989	43.5	20.8	M+H-H2O, M+H	C5H11NO3S	-0.349516	259819	270988	249972	271340	265931	279358	265204	253895	280794	274771	262485	262006	217512	335988	264897	393070	262600	288561	235203	292207	285386	280238	321323	294488	273569	303501	274682	248844	269887	249181	214094	240801	319837	252666	337451
10.08_302.3052m/z	302.305	10.0838	pos	Sphinganine	HMDB0000269	Organic nitrogen compounds	Organonitrogen compounds	Amines	C00836	43.5	22	M+H	C18H39NO2	-0.356242	17166	14089.3	14823.8	13045.5	14478	14542	13556.6	14227.5	14774.1	14109.2	14029.7	14112.6	12140.2	11661.5	16402.1	14513.2	13552	14889.2	12417.4	11565.6	11774.8	11116.3	13077.2	11674.1	12050.1	12839	11889	11976.3	12964.9	12484.4	12266.7	14668.8	12908.8	12060.2	12280
12.30_768.5882m/z	768.588	12.2977	pos	PC(18:1(11Z)/18:1(11Z))	HMDB0008070	Lipids and lipid-like molecules	Glycerophospholipids	Glycerophosphocholines	C00157	43.5	34.8	M+H-H2O	C44H84NO8P	-2.47585	1.69634e+06	973144	654459	772789	1.04996e+06	410080	1.23867e+06	1.27935e+06	953049	722151	699525	1.00117e+06	3.08093e-08	26501.9	3.42942e+06	2.25761e+06	1.68652e+06	2.06818e+06	2.09531e+06	1.04054e+06	2.56734e+06	2.78673e+06	1.79071e+06	2.85076e+06	1.30701e+06	1.88179e+06	2.10126e+06	1.90633e+06	1.92411e+06	1.99289e+06	2.61198e+06	3.73608e+06	1.47637e+06	1.69535e+06	1.93545e+06
4.10_196.0606m/z	196.061	4.09995	pos	N-acetyl-5-aminosalicylic acid	HMDB0060602	Benzenoids	Benzene and substituted derivatives	Benzoic acids and derivatives		43.5	22.1	M+H	C9H9NO4	0.968789	9260.31	7436.77	7212.72	7637.09	8101.03	7647.38	8686.39	8255.46	8610.8	8245.81	8553.91	7600.84	2917.02	50112.1	8968.97	89.6946	9804.94	1225.76	401.816	157860	8642.97	7733.26	9299.6	44912.8	3606.1	283.395	191.795	7779.92	33652.4	6171.45	1640.72	389.075	26947.9	23930.6	3357.52
4.27_335.0450m/z	335.045	4.26858	neg	4-Hydroxy-5-(dihydroxyphenyl)-valeric acid-O-methyl-O-sulphate	HMDB0059977	Benzenoids	Phenols	Benzenediols		43.5	26.4	M-H	C12H16O9S	2.31156	505.408	529.509	592.955	590.978	539.226	603.942	498.12	565.846	466.145	494.599	516.596	566.69	1398.91	3.08093e-08	3.08093e-08	3.08093e-08	7177	3.08093e-08	3.08093e-08	0.773155	3.08093e-08	0.0586635	3.08093e-08	0.693744	3.08093e-08	3.08093e-08	3.08093e-08	0.8051	7818.82	1528.1	3.08093e-08	1.28464	3.08093e-08	986.36	3.08093e-08
5.31_125.0235m/z	125.024	5.30617	pos	Sumiki's acid	HMDB0002432	Organoheterocyclic compounds	Furans	Furoic acid and derivatives	C20448	43.5	22.2	M+H-H2O	C6H6O4	1.5317	615.369	514.426	444.276	534.047	542.096	557.368	618.363	497.111	654.77	561.556	421.538	576.586	645.384	404.393	558.483	124.393	662.684	466.247	204.192	242.834	644.582	300.747	492.413	378.85	251.215	274.551	481.698	386.896	887.331	495.185	621.425	365.377	702.004	578.54	498.006
0.48_102.0917m/z	102.092	0.483667	pos	Methyl propenyl ketone	HMDB0001184	Organic oxygen compounds	Organooxygen compounds	Carbonyl compounds		43.4	22.6	M+NH4	C5H8O	4.6314	181791	155691	159464	158344	160535	153864	154390	155051	162559	162280	158033	154919	197859	215672	293417	140958	267521	265765	227241	195315	234461	199157	237563	211132	217777	217690	208853	198845	219917	222099	205175	236031	215878	197749	202300
0.85_180.0660m/z	180.066	0.8514	neg	o-Tyrosine	HMDB0006050	Organic acids and derivatives	Carboxylic acids and derivatives	Amino acids, peptides, and analogues		43.4	25.4	M-H	C9H11NO3	-3.42955	2282.8	1928.57	2514.23	2577.7	2501.17	2150.56	2801.26	2571.61	2474.47	2696.1	2137.28	2633.24	3506.26	4248.88	3279.88	3205.23	3171.07	2732.02	2335.19	4490.76	3979.72	3691.79	3633.7	3780.43	3100.55	4370.66	3092.42	3207.36	3211.8	3424.64	2045.22	2576.5	2468.58	2866.49	5640.92
1.22_268.0813n	267.074	1.22058	neg	Allopurinol riboside	HMDB0000481	Nucleosides, nucleotides, and analogues	Pyrazolo[3,4-d]pyrimidine glycosides	Unclassified		43.4	20.4	M-H, 2M-H	C10H12N4O5	1.88221	76700.8	90680.4	76457.6	85514.9	81852.2	87607.9	79321.2	80890.1	80666.4	81465.7	82609.5	85737.5	9277.94	9343.26	10995.1	19131.4	11793.2	32478.5	40954.6	32505.8	8552.4	16209	17529.4	28256.4	12282.8	25161.4	22215.3	10749.3	12038.5	16494.9	29205	110054	32363.7	12327	10316.6
5.68_198.0317m/z	198.032	5.67647	pos	3-Chlorotyrosine	HMDB0001885	Organic acids and derivatives	Carboxylic acids and derivatives	Amino acids, peptides, and analogues		43.4	47.9	M+H-H2O	C9H10ClNO3	0.175652	1675.77	1709.94	1866.69	1777.49	1847.56	1842	2029.59	1855.46	1966.66	1947.93	1786.43	1864.41	1191.36	2071.74	2680.55	343.752	2931	1980.95	2553.45	30606.7	2011.63	2456.16	2294.71	8204.99	1530.72	1872.41	4528.55	1464.97	1801.27	2048.64	1513.84	2244.97	1433.66	2304.17	1743.47
[truncated: 933 more rows]
[truncated: 67 more columns]

## Sheet: Sheet5 Differential gene list
	baseMean	log2FoldChange	lfcSE	stat	pvalue	padj	group
[truncated: 282 more rows]

[truncated: 5 more sheets: Sheet6Differential peotein list, Sheet7.Differential metabolite , Sheet8 summary of DGs,DP, sheet9 Muti-omics network , Sheet10 ELISA data]
